# Supplementary material for: Library-based analysis reveals segment and length dependent characteristics of defective influenza genomes
Source: PLoS Pathog. 2021 Dec 9;17(12):e1010125. doi: 10.1371/journal.ppat.1010125 (PMC8691639; doi:10.1371/journal.ppat.1010125)
Supplement: S2 File — (TSV) [file ppat.1010125.s002.tsv]

	baseMean	log2FoldChange	lfcSE	stat	pvalue	padj
1/2-SBSRNA4	1.1698329069498	-0.0743472315135719	1.24498725517019	-0.0597172631324716	0.952380822280969	NA
A1BG	3.70728085385466	1.03332043230795	0.723727878749205	1.42777480687051	0.153356686405202	0.290480784906013
A1BG-AS1	1.83289440304459	-0.161976640285579	1.02774828901568	-0.157603415171541	0.874769312291925	NA
A2LD1	4.45470444338025	0.450600293515548	0.664214297983003	0.6783959557689	0.497520672641686	0.648977422998631
A4GALT	3.22147854570391	-0.254427579641776	0.82098315330251	-0.30990596898159	0.756632463540781	0.848308967830898
AAAS	54.5647710409496	-0.168320939306962	0.322498289428039	-0.521928161558575	0.601720349694323	0.734446641858111
AACS	21.5162418412589	-0.917876985004002	0.420251230857567	-2.18411492366358	0.0289538043379121	0.0874161470402276
AADAT	5.63746546049818	-0.538240406009978	0.588103882044321	-0.91521314931469	0.360079742889731	0.520463492915777
AAGAB	59.9604667289161	-0.0889600818637394	0.265265801606667	-0.335362045634697	0.737351995032665	0.834541241193054
AAK1	4.90803202609608	-0.0308771291478523	0.64850828979214	-0.0476125434846006	0.962025035113167	0.978522188894491
AAMP	97.2400137411398	0.335926477912805	0.268649116579878	1.25042837359535	0.211143105136258	0.364494588624691
AARS	147.79265546652	-1.11881523398268	0.27072009317237	-4.13273806488506	3.58467165347358e-05	0.000588599740550141
AARS2	5.14896703695499	-1.44663689918866	0.729968760744087	-1.98177918972045	0.0475039595782994	0.125637977261444
AARSD1	32.8915261674736	0.929828595838191	0.369373365171298	2.5173136005813	0.0118253522716744	0.0447658907437572
AASDH	1.98430856686099	-0.450901639518056	0.967599648683403	-0.466000210036858	0.64121535021191	NA
AASDHPPT	27.8519153705381	-0.566012778773233	0.333140435744124	-1.69902154780145	0.0893151236930423	0.198114589369922
AATF	72.3414506739106	-0.00340797136649007	0.245638439680822	-0.0138739334564994	0.988930557817421	0.993813411728212
ABCA11P	1.27482504645837	-0.955533879368639	1.24633625583558	-0.76667422206058	0.443275233828061	NA
ABCA2	5.78330563896224	-1.80806192088132	0.680563006676098	-2.65671495973896	0.00789061279159346	0.0330329460165122
ABCA3	13.47081124083	-1.65132603886057	0.465046081060975	-3.55088690370891	0.000383935360564011	0.00341786638856225
ABCA5	4.22202876861496	0.78411373477186	0.693821306259187	1.13013787224191	0.258418133626777	0.418591386135549
ABCA7	3.498045034652	-2.89722499433664	1.01143303033348	-2.86447536064884	0.00417700649452473	0.0205586906569374
ABCB10	12.2752020594142	-1.34840149268335	0.478198791567138	-2.81975094136982	0.00480609360555127	0.0227852430567626
ABCB6	54.4871235494302	-0.7317656394518	0.297634408802801	-2.45860565112495	0.0139477730473266	0.0505212840031963
ABCB7	5.68401281971055	0.273228105421866	0.589114975607876	0.463794194231673	0.642795203314344	0.767174697123784
ABCB8	12.4162871854666	-0.0543085393063341	0.44560115252205	-0.121877017146285	0.902996417577597	0.943383749929178
ABCB9	3.62298309197304	0.104773335243922	0.724137780587934	0.144687016825522	0.884957990358645	0.932566769358876
ABCC1	45.6463855096387	-1.71723893806027	0.316878299459655	-5.4192380512914	5.98535769349273e-08	3.45319161354624e-06
ABCC10	2.09844524969381	-4.30204204755928	1.23744945785491	-3.47653960349763	0.000507929206211117	0.00420605220327606
ABCC2	64.4411705149284	-1.62095989091772	0.346738835893848	-4.67487262203871	2.94136124627073e-06	7.94242763123436e-05
ABCC3	146.038151009132	-1.26691051268416	0.274697807126654	-4.61201538496458	3.98783470487012e-06	0.000101210477918314
ABCC4	25.361567697549	-1.34156618060266	0.371676799702084	-3.60949669626403	0.000306791680910936	0.00289982682816264
ABCC5	4.94884837142337	-0.401042065737203	0.672905818402289	-0.595985433280122	0.551184957989004	0.6925396627928
ABCC6	2.05885340719937	-0.589877986689446	0.949190563931928	-0.621453698660819	0.534301149879087	0.679655159934731
ABCC8	1.36474884676288	0.0334816158690082	1.13659842775212	0.0294577355128192	0.97649952647528	NA
ABCD3	27.8037896402769	-1.31570554386192	0.377588862280939	-3.4844924606992	0.000493071353155128	0.00410879822147738
ABCD4	10.0368288664163	0.157123736137442	0.448902994173773	0.350017126587975	0.726325844513659	0.827422126281313
ABCE1	43.2983135544055	-1.22120769674336	0.35410518748932	-3.44871450599743	0.000563261889765139	0.00456052073016897
ABCF1	21.8159156067056	0.115326931454658	0.334794200313252	0.344471114931954	0.730492015267521	0.830085993856615
ABCF2	36.0405368336187	-0.700106996962662	0.343067080451618	-2.04072916597253	0.0412777546678214	0.113403729842014
ABCF3	13.0931252199492	-0.493630431425886	0.436363388413636	-1.13123704814109	0.257955332425723	0.418127015802585
ABCG1	1.93783064100796	0.949348866874065	1.04912622190533	0.904894803934972	0.365521120036421	NA
ABCG2	43.6417956750126	-0.653394840570343	0.318519626443829	-2.05134875946355	0.0402329952482465	0.111535834098105
ABHD1	2.60557679785929	-0.473331327778057	0.844343490317112	-0.560590959966171	0.575076415597349	0.712301360379729
ABHD10	13.6208521311925	-0.389908965680065	0.479494256933738	-0.813167123571924	0.416122245997615	0.574829081936782
ABHD11	9.88559161232371	0.80360722265076	0.466533430753068	1.72250726245619	0.0849776683468088	0.191514317114414
ABHD12	101.969763550653	0.465579943500661	0.226276817759452	2.05756801828283	0.0396316193341541	0.110287463608329
ABHD13	7.54872735055704	0.908510036098938	0.565943325253784	1.60530214874703	0.108427326536361	0.228378668062034
ABHD14A	5.18760661152285	1.29377760851341	0.643607190756454	2.0101975663025	0.0444102828979357	0.119827182938003
ABHD14B	24.5704472812275	0.484964122724033	0.343294738875205	1.4126756626478	0.157751110639641	0.296411501358485
ABHD15	12.9846593321294	-1.14526925240895	0.462927664636981	-2.47397021153845	0.0133620837591071	0.0488958726365026
ABHD16A	15.0378119758491	-0.0344335058082027	0.408890754568884	-0.0842119940924266	0.932887882157016	0.960826286197813
ABHD2	24.482711170454	-0.805562753166955	0.395642326254341	-2.03608840538738	0.0417414788037828	0.114320760884653
ABHD3	24.2815496009029	-0.123495259270406	0.366018203769692	-0.337401959789169	0.735813907483429	0.833576654641935
ABHD4	61.5398793815884	-0.183840561690493	0.266700210375957	-0.689315398106887	0.49062481003005	0.642681978200654
ABHD5	5.57905269378032	-0.115482628076737	0.605076427016627	-0.190856266944876	0.848638204186767	0.908898575756126
ABHD6	7.78939069164303	-0.909960485530218	0.542213916319609	-1.6782315210697	0.0933019104848768	0.204331377494157
ABHD8	7.97400420049667	-0.101748599675788	0.549299440456694	-0.185233393995801	0.853045977664509	0.911769531502519
ABI1	24.4660761846777	-0.187751472243312	0.388461436433253	-0.483320748559227	0.628868009986708	0.7564451015798
ABI2	19.2103042097718	-0.462176707798468	0.384939755320874	-1.20064685813813	0.229888216278612	0.387222349986162
ABL1	24.7325314638607	-1.83479101718284	0.375202855529982	-4.89013073898692	1.00769026247673e-06	3.49973479974649e-05
ABL2	2.08874160354289	1.33759522220076	1.01899158735968	1.31266561843422	0.189295647834174	0.337598555715069
ABLIM1	36.3360524780689	-1.14634466166928	0.322571075581645	-3.55377387635343	0.000379745569838072	0.00340286525369951
ABLIM3	4.14578751345481	-0.284785564261822	0.696095565745589	-0.40911848642045	0.682452710362879	0.795984690208474
ABR	26.8494200566763	-1.77066520540393	0.369659730282276	-4.78998673740261	1.66792337063418e-06	5.11916713580105e-05
ABT1	19.0447718883022	1.05720158908143	0.388122943625437	2.7238832603045	0.00645193076506212	0.0284899560926499
ABTB1	7.08652949524174	-0.403832474753151	0.56026922680967	-0.720782894060926	0.471043101591448	0.62592439252008
ABTB2	9.88442463860351	-2.17755925766812	0.57999031455861	-3.75447520934087	0.000173705035341385	0.00191438179867885
ACAA1	25.2083999102521	0.77179316513092	0.399316605176743	1.93278505107323	0.0532626826372742	0.135989786886449
ACAA2	62.0084991380905	0.663587727332972	0.248465347361307	2.67074557631577	0.00756829877001259	0.0320650475175734
ACACA	29.705372076444	-1.17774778641054	0.341178090638728	-3.45200298238861	0.000556441576100518	0.00451568805570274
ACACB	2.1613916715922	-1.97854514403535	1.09486360846244	-1.80711563407783	0.0707442514844642	0.167507918181873
ACAD10	7.21563955420883	-1.23304554308676	0.574296079389311	-2.14705547772144	0.0317888652099414	0.0938149282602204
ACAD8	3.60088816094812	-1.37246949833266	0.790326269183181	-1.73658595424284	0.0824602805098453	0.18735004123584
ACAD9	23.8425519623248	-0.438336064777986	0.326489345920112	-1.34257387034382	0.179409995961903	0.324517858037651
ACADM	16.7882153730083	0.822050773058917	0.398405272622931	2.06335314702761	0.0390790879911931	0.109156452269738
ACADS	16.0138226179422	0.241381492096766	0.396343536791618	0.609020886402582	0.542510594784256	0.686049450201483
ACADSB	13.9896258243369	-0.57226335942487	0.406684929536987	-1.40714178928733	0.159385348568683	0.298314219143441
ACADVL	130.206902471393	0.338278057961811	0.232796210444132	1.45310809534416	0.146193743746417	0.280638826631759
ACAP2	5.33571547168783	-0.281545329110019	0.614051758468446	-0.458504230673067	0.646590223722082	0.77054721343803
ACAP3	3.83983759438872	-0.610898305583545	0.70561621742372	-0.86576568182347	0.38661867246922	0.546514920863573
ACAT1	50.5042399660895	0.639170425234228	0.266468673588686	2.39867004487302	0.0164547344400098	0.0574360919418117
ACAT2	103.594674787456	0.10251656968304	0.233652384721794	0.438756787374992	0.660837774720934	0.779392898291289
ACBD3	18.3546015900235	-0.647225964994016	0.394071632954381	-1.64240688968582	0.100505708060093	0.215678712540337
ACBD4	11.2131743386505	0.295355615103697	0.441964597891551	0.668278899515321	0.503955579765251	0.653817032583131
ACBD5	27.6784388178791	-0.873731655342655	0.360175602414522	-2.42584908440602	0.0152726197687669	0.0542558275634727
ACBD6	34.026153362026	0.580541619251912	0.317219544889303	1.83009410550191	0.0672358682175865	0.161592601102044
ACCS	7.79049634469117	0.312858502913155	0.535236508370614	0.58452384697294	0.558867926009869	0.698666667680855
ACD	20.2283109764887	0.733083240357028	0.422302889934057	1.73591812377012	0.0825783127101637	0.187537497438999
ACER3	15.5336194488429	-0.431125459481007	0.401138298727605	-1.07475516760309	0.282484357295374	0.443168558087138
ACIN1	15.4012517666291	0.0481963380244282	0.436405987172083	0.110439222744723	0.912061048110476	0.948262675362846
ACLY	306.229968059809	-1.67261742304443	0.262053185402074	-6.3827402841072	1.73946780065219e-10	2.16062365168068e-08
ACN9	15.7381991899338	0.327824550933416	0.451102428109149	0.726718657462194	0.46739832160825	0.622286942211588
ACO1	25.513987444093	-1.35704303239219	0.353389803704613	-3.84007409994912	0.000122997179949377	0.0014841191153206
ACO2	56.1026341490622	-0.352963167848261	0.282919282612072	-1.24757550842595	0.212186552208447	0.36541206919556
ACOT1	5.58313525848884	0.782738464477254	0.611239065645059	1.28057663273077	0.200342411975703	0.351247955104529
ACOT11	2.1353856798668	0.596380659866908	0.982989345585358	0.60670104161889	0.544049330799439	0.687007874007951
ACOT13	58.7551440567338	0.738603178084045	0.320962304152403	2.30121471751814	0.0213794974073802	0.0699054610179995
ACOT2	35.2776653602244	0.682429844691424	0.300756678535435	2.26904302845272	0.0232657093603484	0.0739317240501308
ACOT4	2.75273546026812	1.39109904890058	0.907935930054387	1.53215552205017	0.125484061335178	0.251635464307086
ACOT7	52.7494012454768	0.506986349419299	0.277590247488937	1.82638386616772	0.0677924603758519	0.162383358134516
ACOT8	12.0776859274735	1.57445347941916	0.508927888412261	3.0936671290133	0.00197699165543539	0.0117926993774502
ACOT9	38.0408167882924	0.24761025494691	0.279748150428162	0.885118470195193	0.37609273866004	0.536856551644467
ACOX1	16.588552500809	-0.330368595024871	0.386123252923581	-0.855603987906564	0.392216863368922	0.551768906522196
ACOX2	8.99293922375387	0.78931600419012	0.503745485216934	1.56689444839433	0.117139365535161	0.240567481291623
ACOX3	7.52727641181417	-0.450362450580378	0.541435874966354	-0.831792778061419	0.405525921027496	0.564028807035741
ACP1	159.296424804263	0.641266409548327	0.217144457494945	2.95317880523501	0.00314519726141689	0.0166618126874258
ACP2	21.1406785687118	0.731388915992248	0.364709992579608	2.00539862047406	0.0449204490790015	0.120526074047293
ACP6	9.08434276455197	-0.0615882897600469	0.490321976046867	-0.125607851103456	0.900042347901256	0.941695283831282
ACPL2	5.92626282940343	-0.840103979372282	0.622797680983865	-1.34891956894433	0.177362801933216	0.322028626450712
ACSF2	5.90887585742135	0.453263614167969	0.58640162556823	0.772957635867315	0.439547452913565	0.596649782445541
ACSF3	12.3912613645415	-0.501407842019408	0.471802218773253	-1.06275007210253	0.287895306899019	0.448360745575022
ACSL1	11.8500370858783	-1.43326328523474	0.509198548628785	-2.81474346125762	0.00488161855773592	0.0230794836493157
ACSL3	202.663235854847	0.26273608374503	0.303673920015516	0.86519146501486	0.386933709157803	0.546740645247334
ACSL4	13.3714067215782	-1.35894932527013	0.492303803515383	-2.76038762155871	0.00577328166697796	0.0261158131276578
ACSM3	12.7612022866927	0.53154651933443	0.470690034575837	1.12929206120421	0.258774648756129	0.418976037657907
ACSS1	7.30122548514317	-1.30007027384447	0.589583189835372	-2.20506672554129	0.0274494126028213	0.0838812754394004
ACSS2	16.8318213571658	-0.52236185744738	0.440045841499932	-1.18706236529101	0.235203021747756	0.39323412567107
ACTA2	5.71060454959621	1.34182963592699	0.600383580105471	2.23495392011098	0.0254203740870148	0.0791472455354474
ACTB	3992.00834740149	-0.0652258865417077	0.200341580831249	-0.325573384571866	0.744747151962295	0.840697148553182
ACTG1	2281.05725588498	-0.0855154390272188	0.214181733742053	-0.399265789538375	0.689697371726577	0.801128021377882
ACTL6A	57.5610127259554	-0.0510521464801287	0.274300025921685	-0.186117906145238	0.852352300173725	0.911212594697669
ACTN1	203.719069474855	-1.21490644545669	0.291390785610148	-4.16933721123946	3.05486721032556e-05	0.00051770927779482
ACTN4	96.8797072250282	-1.7199004019156	0.296767389668213	-5.79544943882969	6.81384547692954e-09	5.25113726608921e-07
ACTR10	48.9901129263546	0.940721073677765	0.312555254109628	3.0097752679205	0.00261441054058965	0.0145202243490508
ACTR1A	61.8476841644931	-0.297846864973956	0.282295986893701	-1.05508713833084	0.291385473763558	0.452191887408109
ACTR1B	8.20884941195177	0.785834342994042	0.572165822274492	1.37343810553061	0.169616190440748	0.312204975361475
ACTR2	90.5569732002608	-0.527068586351967	0.262452565992396	-2.0082432204806	0.0446174522603231	0.120075657587985
ACTR3	130.418233906035	-0.0650434854350946	0.256806960893497	-0.253277735185961	0.800053600049913	0.878112002757197
ACTR3B	3.88068017536044	0.298869689936886	0.718877518634594	0.415744938726901	0.677596653642623	0.792167585999204
ACTR5	8.24936655043869	-0.352742961822046	0.541340890068533	-0.651609675702475	0.514653004296503	0.663271823555623
ACTR6	14.5135718921425	0.60513544875181	0.429741230639555	1.40813914422693	0.159089871993935	0.297972479778599
ACTR8	6.55268547388814	0.0605129222516276	0.575643286623206	0.105122258276656	0.916278797606026	0.951142615782561
ACVR1	6.84054628538225	1.07699540272137	0.598145343197189	1.80055803321087	0.0717725688482314	0.169335146793213
ACVR2A	2.93333807041598	-0.817517579176682	0.892273471942597	-0.91621863126429	0.359552235379806	0.519851177842111
ACYP1	7.16508840662012	0.762017418343797	0.541053907917627	1.40839462980057	0.159014248516557	0.297883682724948
ACYP2	5.4785809361634	1.60491665359972	0.631687440198133	2.54068159578467	0.0110636622913071	0.0428050615918555
ADA	51.1265473633189	0.375595371587859	0.325177677449692	1.15504660262532	0.248071342928283	0.408307364953674
ADAL	4.54673080455103	-0.0324925648947144	0.722931420523308	-0.0449455701775889	0.964150693774461	0.979323813703201
ADAM10	52.512364904681	-1.560213541835	0.417555195441872	-3.7365444350032	0.000186566492423585	0.00201298137591052
ADAM15	26.5581227742448	-0.29839924143583	0.318422976733525	-0.937115922025777	0.348698932163945	0.509206545751997
ADAM17	20.8808177131534	-0.930074851902673	0.410179965063212	-2.26747996275084	0.0233609215835362	0.0741342380760372
ADAM19	1.72414938700776	-1.07350516089889	1.10583220701747	-0.970766771022368	0.331664433179912	NA
ADAM23	7.34199535754722	-0.917014672435078	0.578758564151092	-1.58445114981604	0.113091089866487	0.234304498981627
ADAM9	166.845728504838	-1.4603882526201	0.332500349931688	-4.39214049825853	1.12240125509144e-05	0.000234619283667447
ADAMTS10	1.57484171138649	-1.43980099677811	1.15992848820857	-1.24128427865564	0.214500750311337	NA
ADAMTS12	2.5214960698482	0.41034220605069	0.841301379126304	0.487746978944493	0.625729071283951	0.754215637107408
ADAMTSL4	1.12633127956008	0.521984503240496	1.25386344895429	0.4163009167193	0.677189821851675	NA
ADAMTSL5	1.07487943735254	-2.44083985787193	1.41881493514095	-1.72033702029606	0.0853711978231149	NA
ADAP1	2.65890215315016	0.18546120275683	0.832440389598799	0.222792172357488	0.823697260462037	0.89250776641607
ADAP2	4.52385075729342	-0.195105482576383	0.651665321876022	-0.299395220256176	0.764638508695919	0.854133992147147
ADAR	80.6941857513264	-1.17492583454067	0.287221220385374	-4.09066514293141	4.30137800198955e-05	0.000680868799775198
ADARB1	2.82218858833704	-0.888331650492527	0.834303637244313	-1.06475821372021	0.286985359098099	0.447561509801733
ADAT1	10.9936339859784	-1.58686897550074	0.481478813931443	-3.29582305510682	0.000981338027141389	0.00699592632718351
ADC	1.65560560264284	2.30183148696189	1.18754683783902	1.93830795857327	0.0525856620220936	NA
ADCK1	2.40599089937514	-0.608758391771133	0.927196092133622	-0.656558409742955	0.511464898677674	0.660313817588516
ADCK2	6.0410024854	-1.30015125017046	0.637941518665932	-2.03804143817029	0.0415457889324794	0.113922574339148
ADCK3	11.7912732388165	-0.512866058219575	0.445270150527233	-1.15180875612772	0.249399668968969	0.409575626843114
ADCK4	16.5797607424318	-0.319634523676962	0.376019292675659	-0.850048202055066	0.395298287908808	0.554110372243919
ADCK5	7.56061229690585	0.299929387976104	0.529055482130224	0.566914809706627	0.570772061841111	0.708632576307438
ADCY3	24.9125221269262	-1.04433317831015	0.377018435219576	-2.76997907994056	0.00560598931857991	0.0255561464704519
ADCY6	7.12711600898196	-0.618300136907996	0.570985920134719	-1.08286406915623	0.278868762363165	0.439235391197301
ADCY7	5.4839133385555	-0.896073278685327	0.691149152190695	-1.29649768916752	0.19480407566302	0.343879189240957
ADCY9	3.11210606685321	-1.39341547591451	0.845857822232166	-1.64734006033943	0.0994881680918518	0.213973534062695
ADD1	35.8646551363226	-0.99103393792074	0.340762469818396	-2.90828370403846	0.00363418478398503	0.0185453667898598
ADD2	15.7426852776468	-1.39779337022362	0.425170380775514	-3.28760758845438	0.0010104257229581	0.00714594290504784
ADD3	8.77825975183332	-0.871593403825088	0.551704231084538	-1.57982004617168	0.114148083488899	0.235892633680915
ADH5	65.0174318136316	0.217798206686488	0.281235979301892	0.774432230282644	0.438675230071088	0.59602400528344
ADI1	94.2294390904961	1.08577109347209	0.2981859870099	3.64125458865389	0.000271312674510928	0.00264987901710118
ADIPOR1	120.822453747575	0.26722586015235	0.27081406061446	0.986750316974057	0.323765056372462	0.485210995767275
ADIPOR2	20.1902116036561	-0.159271418823663	0.34841811874502	-0.457127256749299	0.647579580011439	0.771077614273235
ADK	32.3868290824613	0.607109041624034	0.321449208027639	1.88866242772586	0.0589370761693878	0.146172809536386
ADM	58.8582771070025	0.216575671261946	0.278684061367564	0.777136913389167	0.437077997594465	0.594835738678681
ADNP	8.86523965825001	-0.842406672312731	0.520984258228335	-1.61695225720913	0.105888586956714	0.224507548775838
ADNP2	4.84542179584955	-0.932058619511459	0.693089704044793	-1.34478785945321	0.178693751974958	0.323750397804107
ADO	2.96320832170338	-2.59216161963472	1.05610797345805	-2.45444754208902	0.0141101249966828	0.0509970842936509
ADORA2B	5.33119489534964	0.424765450299351	0.639476920313423	0.664238906528735	0.506537415735479	0.656440657338307
ADPGK	36.062115927825	0.355545224421753	0.316112940686481	1.12474112464248	0.260698749532919	0.421058191459165
ADPRH	1.58991533330231	-0.44325318418469	1.08853443678365	-0.407201801988362	0.683859778217102	NA
ADPRHL1	20.282268469269	0.467844393217085	0.345067780046084	1.35580433836681	0.175161430600269	0.319515270262205
ADPRHL2	23.9475527179005	1.18335600736145	0.376818439060768	3.14038774299635	0.00168724356719001	0.0104541769849719
ADRA1B	2.16604642414637	-0.290009706677987	0.950872769938055	-0.304993176633799	0.760371349156382	0.850740038178151
ADRA2C	1.25322205856091	1.81415126800095	1.28920527348405	1.40718573319068	0.159372321002102	NA
ADRBK1	13.5750664727595	-1.85501612257212	0.462160160663706	-4.01379495780887	5.97502552299594e-05	0.0008554073899043
ADRBK2	3.28441670313198	0.159122428340844	0.80341101361755	0.198058559870069	0.842999246945861	0.905719444116453
ADRM1	84.8188386885023	0.615649150726441	0.254789183689345	2.41630803086634	0.015678791311095	0.0553318593166495
ADSL	85.3737208505831	0.371024371042558	0.289139990327665	1.28319977676591	0.199422094182526	0.349924957683083
ADSS	17.4118350405229	-0.578121029944875	0.372456597884743	-1.55218361878442	0.120618294553359	0.245276822729203
ADSSL1	2.54549547304473	0.676067909271964	0.876874724140221	0.770997145498578	0.440708623551482	0.597688072891014
AEBP2	5.74747141455837	0.688606811210587	0.627971417063713	1.09655757013654	0.272834843970523	0.434216201784864
AEN	31.1515184109595	-0.311224370399637	0.33787067034565	-0.921134616630814	0.356980149141353	0.517498010112116
AES	38.9812214691396	0.52218165501126	0.31248577274428	1.67105737462992	0.0947103456767158	0.206687025559067
AFAP1	23.5426947492968	0.0388719351353664	0.374413701390871	0.103820813690752	0.917311548790372	0.951727178992926
AFAP1-AS1	1.90897383524134	-0.849806317119266	1.03848235339932	-0.818315606748205	0.413176996793723	NA
AFAP1L1	7.73934363717488	-1.3626234945809	0.553274102917989	-2.46283620974554	0.0137842869437466	0.0501151864848747
AFAP1L2	7.02993348182836	-1.08303005551998	0.570694088396938	-1.8977418507386	0.0577300966190982	0.144161390753178
AFF1	9.02144418169193	0.179021558278557	0.486058611111849	0.368312697658104	0.71264008562436	0.817920863574518
AFF4	10.2507921032219	-0.0977726107693541	0.478971924117301	-0.204130150111699	0.838251793971957	0.902627479934311
AFG3L1P	4.1750258763024	0.302022548085271	0.713411325694509	0.423349808459027	0.672040058930687	0.788033113309386
AFG3L2	22.0385876701731	-0.379540532382901	0.406273542410347	-0.93419948080093	0.350201003506349	0.510834787927609
AFMID	6.62536390945824	0.911529312804363	0.563745589111255	1.61691608841036	0.105896395101738	0.224507548775838
AFTPH	11.2657935427234	-0.371590475573125	0.495027951932532	-0.75064544158058	0.452866065614397	0.609012854509846
AGA	13.7730577714883	1.30092447829809	0.425438853641606	3.05784125535935	0.00222937641200044	0.0128974006344661
AGAP1	4.03805210346311	0.354497149758943	0.718551743065914	0.493349509175743	0.62176565168764	0.751442508072128
AGAP2	8.66701926348838	0.236071082567274	0.504088556836955	0.468312718797998	0.639560974257273	0.764374549038746
AGAP3	8.17444667731391	-0.746614886815681	0.512329726031379	-1.45729370926635	0.145035322574679	0.279178594157958
AGBL5	169.198219884349	0.965115247776264	0.338969211611387	2.8472062202591	0.00441047814239617	0.021379298703699
AGFG1	81.5496468520973	-0.886790911753684	0.27912825306306	-3.17700161851169	0.0014880620552336	0.00949302669435428
AGFG2	4.56272381374168	-1.66263008815658	0.74348116057304	-2.23627736158789	0.0253336084119772	0.0789732993627426
AGGF1	20.1823694956618	-0.382965342344035	0.396624720976391	-0.965560949910711	0.334263923487508	0.495181493500927
AGK	13.9934800178419	0.162882149211036	0.405893996882909	0.401292333618877	0.688204907258572	0.799963383335462
AGL	3.4811046131021	-1.97689341310316	0.861833441186241	-2.29382305052138	0.021800664832758	0.0709529652602526
AGMAT	4.49698223157555	0.294359529583153	0.666999103588707	0.441319228165957	0.658981907779354	0.777986350941703
AGPAT1	11.7673989652089	0.3303363989075	0.480571770816809	0.687382029006907	0.491842019255657	0.643478071784539
AGPAT2	76.2433804597872	0.486965746009358	0.269316918459774	1.80815133633015	0.0705829501399541	0.167313602958607
AGPAT3	11.6598270414549	-1.06579036571103	0.45313041129277	-2.35206099425186	0.0186697132550199	0.0633606019114433
AGPAT5	39.0620162318306	-0.718566598299256	0.368038231220816	-1.95242379009296	0.0508879108382825	0.131781840233158
AGPAT6	56.7653876733279	0.225168654360618	0.294700138925282	0.764060224680474	0.444831353992172	0.601308662136741
AGPAT9	15.897638851998	-1.34110922039602	0.438165987971805	-3.06073327736775	0.00220795687467314	0.0128133328983028
AGPHD1	3.5028307695561	1.01599716963112	0.83113143784292	1.22242659027312	0.221546348921668	0.377327235169632
AGPS	22.2103229909177	-0.342456435763224	0.389312609005408	-0.87964383336597	0.379052285207851	0.539167806613497
AGR2	17.780656858466	1.06546408672462	0.398665267114297	2.67257816171669	0.00752708369980441	0.0319417000412118
AGRN	9.98641224655505	-1.25074205916286	0.545999144948645	-2.29073995945635	0.0219784580276868	0.0713117885237606
AGTPBP1	5.42621357162674	-1.98098090411208	0.707617894019127	-2.79950651454065	0.00511807838091929	0.0238633512623304
AGTRAP	67.1554550826599	1.08644375553191	0.3007666618331	3.61224794300769	0.000303554112883831	0.00287179598909273
AGXT2L2	4.91430221087894	0.0371961747323042	0.683090963191622	0.0544527401716919	0.956574460567731	0.975515614283213
AHCTF1	18.8646284575325	-2.97379332965142	0.476385671595347	-6.24240716496073	4.30887524225734e-10	4.73886508414094e-08
AHCY	155.484801519281	-0.00473008630584594	0.296564436157556	-0.0159496073336756	0.987274594095826	0.993400119828466
AHCYL1	50.0509007575317	-0.441236717694786	0.286777836474936	-1.53860118033685	0.123901690221805	0.249790728539588
AHCYL2	6.82533373093843	-1.19531279382362	0.619604850591738	-1.92915338329271	0.0537118234054252	0.136779891826937
AHI1	4.06585812479787	0.0812549970661197	0.683516834164548	0.118877828613302	0.905372147388522	0.944984213033468
AHNAK	32.1594968580024	0.447486838058254	0.30620491410849	1.46139665772871	0.143906617403094	0.277611194325209
AHNAK2	23.126294074767	-0.732114755809681	0.416020210222109	-1.75980574457864	0.078440748741303	0.180627573655546
AHR	2.91116582594292	-1.94488858891545	0.976598229640005	-1.99149305199168	0.0464267083262376	0.123718623550837
AHSA1	188.915474820038	0.493429576674698	0.237404796941848	2.0784313671453	0.0376696461682457	0.106284373127829
AHSA2	3.038053579626	0.620415400047099	0.80511928557933	0.770588173901056	0.44095107311235	0.597940075766786
AIDA	15.1713217147562	0.200338655527609	0.438199751043114	0.457185689975204	0.647537583049056	0.771077614273235
AIF1L	1.42537785664308	-0.535452788702265	1.1359879606309	-0.471354281259186	0.637387758603028	NA
AIFM1	53.8576477699258	-0.0098643911830933	0.26912474283499	-0.0366536018917498	0.970761204087388	0.983441393117203
AIFM2	44.4238719298346	0.197558099926397	0.271094679775859	0.72874207671555	0.466159449217487	0.621441116333579
AIG1	14.7437109707314	1.53363420471211	0.488099738203892	3.14205086516861	0.00167768887605124	0.0104194347960876
AIMP1	28.3617484349451	0.489700320619966	0.307629698499882	1.59184995144464	0.111418423334598	0.232251868423827
AIMP2	65.3125613491913	0.768169472778022	0.308043680723942	2.49370307150182	0.0126418247890165	0.0469319670052067
AIP	37.9241097769447	0.813697917417932	0.299763039760237	2.71447046329915	0.00663818196030406	0.0291175426410014
AK1	52.3489517157541	2.35572040585864	0.339434587002154	6.94013072346009	3.91737278680008e-12	6.67090675532826e-10
AK2	106.025577777333	0.506734355266009	0.253239838117483	2.00100568312212	0.0453917774466825	0.121481973709018
AK3	46.6920014777528	0.0912773107072462	0.275862894215109	0.330879261478607	0.740735687417762	0.837601733721402
AK4	29.10826389701	-0.165488127614165	0.312011575838519	-0.53039098683894	0.595840873849193	0.729196333548332
AK5	2.25524034443407	-0.344403587776976	0.931838717473701	-0.369595705049351	0.711683751731619	0.81726746256063
AK7	1.30482542137594	-0.928033788181321	1.22837671774024	-0.755496074435995	0.449951386823939	NA
AK8	3.21234972521891	0.407379317956323	0.762305718793734	0.534404121486792	0.593061968106969	0.726987946354323
AKAP1	23.7959413499203	-1.51447254418476	0.372185676349596	-4.06913172757946	4.71886636650822e-05	0.000727325417483121
AKAP10	11.9825738917179	-1.08743640810715	0.530746391819302	-2.04888139583882	0.040473713951462	0.111950853934788
AKAP11	2.10044160082245	-0.519561925428464	0.990136601180806	-0.524737621868387	0.599765599993229	0.732653616189808
AKAP12	19.6274270955047	-1.22105867713421	0.412787323891919	-2.95808181710039	0.00309559948068855	0.0164734573170916
AKAP13	33.2595119595713	-0.224436852565002	0.354237300966678	-0.633577694817953	0.526356461302116	0.673119127716538
AKAP7	1.68114882880155	0.94250738712445	1.10157436090495	0.855600330376406	0.392218887153313	NA
AKAP8	7.41182213997657	-0.678148024573222	0.556803955127438	-1.21792961118247	0.223250722462802	0.379195805624561
AKAP8L	14.8750512066735	0.225591210511507	0.395897072399637	0.569822881346757	0.568797834639542	0.706929668996385
AKAP9	5.92774359670827	0.869234776547406	0.678275027427006	1.28153734311109	0.20000499207221	0.350831152400463
AKD1	1.7784706729387	1.75623622895432	1.16598614531445	1.50622392556876	0.132009699491189	NA
AKIP1	30.7762774321628	1.1406848341256	0.313704256824127	3.63617901036359	0.000276712073012003	0.00268443579363581
AKIRIN1	16.5949730759414	-0.311731448075458	0.389075590250031	-0.801210499674705	0.423009793757811	0.580923179304756
AKIRIN2	17.8252684926137	-0.392572720664865	0.390019922113547	-1.00654530296166	0.314153330654931	0.475054549563844
AKR1A1	76.6293366778273	0.939715709409283	0.279110524542279	3.36682291343312	0.000760395001011356	0.00569783564278062
AKR1B1	2452.68687274983	1.1091984090786	0.21686258690015	5.11475227208882	3.14152975901113e-07	1.34758595827559e-05
AKR1B10	5358.90694933541	0.209904855907823	0.180533241969084	1.16269366028318	0.244953814722118	0.404602999974362
AKR1B15	3.05886564448836	-1.73957818802313	0.891465343476418	-1.9513693950674	0.0510131194286419	0.131976602530654
AKR1C1	880.206163951152	0.794163985126647	0.298995722597304	2.65610483731317	0.00790490352911797	0.0330796557512594
AKR1C2	2602.63381055861	0.573339692170754	0.210626737543746	2.72206510368454	0.0064875360383729	0.0285873979520622
AKR1C3	2582.28381487897	0.771219738505089	0.199246147237308	3.8706883380111	0.000108528471601087	0.001333927361076
AKR1E2	2.8677106596517	0.0275138209388113	0.789320259163481	0.0348576140285191	0.972193279161999	0.984407465368024
AKR7A2	40.0749893655127	0.370212867661949	0.302666971606788	1.22316903524879	0.22126585833245	0.377159336821765
AKT1	79.3133908632572	-0.621179442849114	0.283205078592802	-2.1933909022241	0.0282792272437071	0.0856980715381916
AKT1S1	20.849390572784	0.143546128097933	0.368307807832583	0.3897450041656	0.69672511434082	0.806545218058136
AKT2	18.7181280536387	-1.32562316613654	0.384962581088525	-3.44351173661655	0.000574211670449912	0.00463141850008416
AKT3	25.5961176432461	0.704306098544348	0.421354596995687	1.67152821772004	0.0946173899098265	0.206571074840333
AKTIP	15.3044450019556	0.424128295897067	0.414214073585878	1.02393502042401	0.305865967672138	0.467139141715959
ALAD	4.7444254027233	0.171021373286915	0.634280523267692	0.269630497884195	0.787444535112412	0.870103548060372
ALAS1	43.2546059769298	0.0945349452035649	0.266884488845126	0.354216708556726	0.723176482708169	0.825147319540562
ALCAM	42.3761004544971	-1.13757216925099	0.348960193905596	-3.25989092486216	0.00111455067574468	0.00769615829595311
ALDH16A1	14.6290955645747	-0.16026085438245	0.404761223760845	-0.39593924757264	0.692149846664687	0.803045942976457
ALDH18A1	36.2739054472092	-1.27139715264242	0.366443527874447	-3.46955821546951	0.000521315077675159	0.00429332651333411
ALDH1A1	3698.96434361853	0.227829048704202	0.175202269438775	1.30037726927857	0.193471696667551	0.34235169614948
ALDH1A3	5.38151342131993	-0.878095661593903	0.650788606788531	-1.34927940107475	0.177247239427353	0.321999877453544
ALDH1B1	41.7330912988126	-0.719073491868596	0.314118837226083	-2.28917660022742	0.022069093598952	0.0714892683899642
ALDH1L2	1.54312514173631	-1.39857185125508	1.2029803282358	-1.16258912837429	0.244996243782533	NA
ALDH2	61.239419638573	0.473144942119123	0.246420823592884	1.92006882868314	0.0548492060162034	0.139134246781518
ALDH3A1	1724.50917483499	0.133548335450761	0.2573366601917	0.518963506215073	0.603786190330619	0.736425654609382
ALDH3A2	93.5903067133435	-0.220432628916686	0.227584177715676	-0.968576247827189	0.332756658982115	0.493363966512171
ALDH3B1	145.932007594593	-0.340077804989399	0.288889003386449	-1.17719193532083	0.239118906822922	0.397890846057748
ALDH4A1	9.04873429458975	-0.442305151446399	0.510977127233914	-0.865606556287052	0.386705958972269	0.546565129160538
ALDH5A1	6.8906030621622	-1.42096715073151	0.607585301354594	-2.33871218998139	0.0193503338506365	0.0652396470526329
ALDH6A1	9.27842722471335	0.0660604581331274	0.499180212028192	0.132337894294168	0.894717035632747	0.938634982334116
ALDH7A1	44.0621699542546	0.351762641679209	0.284539344195048	1.23625308364414	0.216364504475112	0.371322567985734
ALDH9A1	39.3707931462407	-0.11729076564291	0.287933899350733	-0.407353097038559	0.683748670173774	0.797153098464522
ALDOA	1597.82283976531	0.526296710157303	0.223014366010374	2.3599229034995	0.0182787333760113	0.0622739164194667
ALDOC	10.6916158489634	0.220676489458522	0.4731719807179	0.4663769167475	0.640945731257232	0.765423032531824
ALG1	35.6643602596511	0.0174409200450501	0.305532420413131	0.0570836967856539	0.954478523325468	0.974841140242999
ALG10	1.35427293905444	-1.1555682174527	1.21297356188462	-0.952673870036595	0.340755336570425	NA
ALG10B	1.80919224602313	0.685266124981268	1.06647691935635	0.642551294401051	0.520515295530313	NA
ALG11	2.3630930955459	-1.20375625380851	0.992456828626977	-1.21290540715394	0.225165988101281	0.381528246248326
ALG12	12.039020424195	-0.254824179290693	0.445788444923898	-0.571625806349006	0.567575508439057	0.705960396477773
ALG13	18.7633376048629	0.872450938028246	0.376512966910351	2.31718696221153	0.020493549434755	0.0677426595459954
ALG14	14.1844672993667	1.01418079302689	0.414786853908449	2.44506493749857	0.0144826063034528	0.0519552648945148
ALG2	35.4135340193134	0.493408317533225	0.29322106991246	1.68271781315214	0.0924297316870075	0.203133613064319
ALG3	71.5413845316602	0.459310000315843	0.249787388054319	1.83880380788465	0.0659440479853627	0.159176327990274
ALG5	41.3117702302501	1.00896544805858	0.296994123880138	3.39725727525094	0.000680649413050101	0.00523782543949196
ALG6	10.5691296438551	0.283228450121474	0.499947368518287	0.56651653345209	0.571042696878585	0.708833937392087
ALG8	58.1656895956967	0.451219812634566	0.274904415129807	1.64136982820558	0.100720669040426	0.215964423990418
ALG9	10.6342296922012	0.265308700715555	0.447777432186407	0.592501277744406	0.553514965376632	0.694392942543546
ALKBH1	12.7415155619638	0.433690573062086	0.4298346536503	1.00897070391845	0.312988684387097	0.474244335499277
ALKBH2	13.9301417993759	0.724468470676888	0.422513537721966	1.71466333264243	0.0864069699041827	0.193682054176672
ALKBH3	20.2083508733701	0.821439713903213	0.369799242480246	2.2213125921887	0.0263297965705648	0.0811649612239484
ALKBH4	2.93423256511843	-0.669150212781322	0.815205313741238	-0.820836421821612	0.411739449447152	0.570375987566109
ALKBH5	70.1660518116893	-0.920991287254621	0.261118591398714	-3.5270996305595	0.000420138637330097	0.00364189140634742
ALKBH6	26.3285768143501	0.87229670856753	0.325363428646027	2.68099187483216	0.00734042982170768	0.0314402669604826
ALKBH7	10.1462039763359	1.66045787326628	0.494261392602109	3.3594731413768	0.000780912417422581	0.00583088635300397
ALKBH8	1.87083956146124	-1.00771815231165	1.07625475523056	-0.936319349498034	0.349108788567371	NA
ALMS1	2.85838064491936	-2.07647099983551	0.952700932158755	-2.17956226318617	0.0292899246381784	0.0881034257350106
ALOX12	1.369245615637	1.38915196121276	1.21329914888008	1.14493772001324	0.252234957309843	NA
ALOX12B	1.64581943811359	1.52594196664155	1.17490889871695	1.29877471207167	0.194021255443097	NA
ALPK1	2.32777241850327	0.385879600696662	0.883110396275236	0.436955110396408	0.662143903338414	0.78049741335793
ALPK2	8.83504168205269	-2.61381639040772	0.627929451412951	-4.16259563001253	3.14650296001994e-05	0.000530683358656399
ALS2	8.49516411948444	-1.34463216349605	0.536719789352242	-2.50527778213444	0.0122355256751669	0.0458173626661098
ALS2CL	1.51592150391537	-2.17621206182408	1.28112717716613	-1.69866981249894	0.089381414368513	NA
ALX1	7.90913635248809	-0.671016658924454	0.54664809374667	-1.227511202546	0.219630513909321	0.375341367085564
AMBP	8.1321380062697	0.868742617852171	0.624993555107153	1.39000252203117	0.164528111512657	0.305234194579272
AMBRA1	7.62665719418998	-0.523871299991117	0.561442687448714	-0.933080636194003	0.350778336142066	0.511262784520108
AMD1	87.4489380150583	-0.109197806612543	0.36713993761511	-0.297428297563804	0.766139542311587	0.854745505879683
AMDHD1	3.0081784345652	0.622730213516469	0.837242190020339	0.743787426074815	0.457005088315144	0.612873305101531
AMDHD2	7.75893757662783	0.384864883743859	0.554179379823121	0.694477091274485	0.487383062579888	0.639864508171905
AMFR	44.7490077169363	-0.932085670333816	0.297353067357305	-3.13460923278052	0.00172083173147116	0.0106062705317411
AMIGO2	134.119733350937	-0.706907280941598	0.288021733322922	-2.45435395720306	0.0141137980968032	0.0509970842936509
AMMECR1	6.1437492068888	-0.329251607096038	0.59446251552042	-0.553864370754809	0.57967167047827	0.715307795337725
AMMECR1L	6.12562040214256	-1.40183860343985	0.693768725099804	-2.02061371855323	0.0433197677040602	0.117573904535162
AMN1	8.30602249080315	0.144701088858311	0.568820044983931	0.254388167460587	0.799195691360872	0.877395041009471
AMOTL1	11.798238283	-1.08449874869051	0.494790620521146	-2.19183368421221	0.0283915179252884	0.086013671809238
AMOTL2	39.0175700936509	-2.11687369362319	0.338416752422149	-6.25522725595615	3.96937474856275e-10	4.41143774687637e-08
AMPD2	16.647976601745	-0.777409041144888	0.409219943508055	-1.89973400240593	0.0574680357517977	0.143710924080408
AMPD3	2.46361040580571	-0.988852651427366	0.917983370022767	-1.07720105147748	0.281390455644852	0.441903976007489
AMZ2	155.291245801288	0.137729524983694	0.265624812375	0.518511519131923	0.604101425187975	0.736521239779641
AMZ2P1	17.4498667342698	0.734873502489691	0.39168982694405	1.87616182994373	0.0606330616258897	0.149396467828738
ANAPC1	21.1750329620879	-2.15838185545631	0.416236034857652	-5.18547572699814	2.15464150135975e-07	1.02471644015118e-05
ANAPC10	7.5143265170257	1.35778732894452	0.559526305588807	2.42667291132215	0.0152379870790591	0.0541692483436722
ANAPC11	178.362777043478	1.23353210850739	0.337040651478197	3.65989118255425	0.000252322377386211	0.00251559930164647
ANAPC13	52.3432918149681	0.832408652641732	0.30187412702007	2.75746934942321	0.00582506740508095	0.0262859213337056
ANAPC16	77.5593862722841	0.832454753392294	0.349616207153549	2.38105309868168	0.0172632233604856	0.0596027181949008
ANAPC2	5.47474437461726	1.36424961265953	0.64849012136026	2.10373229710564	0.0354018054885018	0.101706738053769
ANAPC4	8.36956583842452	-0.790616681997768	0.534288184158153	-1.47975700275591	0.138938107150654	0.270697275382285
ANAPC5	108.695084829151	-0.75982431265736	0.259752713509201	-2.92518334993426	0.00344253326931279	0.0178781437567164
ANAPC7	31.7882588921583	-0.491678972814616	0.308794686195728	-1.59225205223567	0.111328081716379	0.232251868423827
ANG	5.38515620188625	1.11194882993187	0.637824482293769	1.74334610978406	0.0812731755804406	0.185300415945157
ANGEL1	5.50908940720978	-1.53700353063001	0.683757651145598	-2.24787763333229	0.0245839937605125	0.0771214500497363
ANGEL2	9.57444302571391	-0.363712229496043	0.47806331193798	-0.760803476053457	0.446774457892428	0.603434146914194
ANGPTL4	48.7533498786837	2.18936587206134	0.391801572120052	5.58794560270549	2.29771589161173e-08	1.50009592003356e-06
ANGPTL6	5.95249160678403	2.15710339294364	0.644799110853761	3.34538828703947	0.000821674519141911	0.00605812819350579
ANK2	1.66127219768235	-2.27833161998469	1.25718888902615	-1.81224288559338	0.0699486752660606	NA
ANK3	1.4012842669305	0.680121624001938	1.22246554946887	0.556352384979221	0.57796998246842	NA
ANKFY1	29.9299144877635	-2.28603256287662	0.381678764763641	-5.98941511533206	2.10597011014895e-09	1.822527247783e-07
ANKH	8.77645079889516	-0.0569832588881569	0.505997394900708	-0.112615715935333	0.910335224800734	0.947488101680417
ANKIB1	3.54112841205459	-0.522421029586488	0.800267594800275	-0.652807926974564	0.513880112583295	0.662647487113342
ANKLE2	24.2035092998114	-0.634696876787787	0.370467909026315	-1.71323038061767	0.086670164547692	0.194033841665507
ANKMY1	3.15459661941348	-0.987762736997503	0.855300168957951	-1.15487260829252	0.248142597966696	0.4083368998336
ANKMY2	4.34914720057452	-0.5284347713851	0.683945268894627	-0.77262727796793	0.439742996081939	0.596761767690631
ANKRA2	10.246524967899	1.07622950437596	0.473226130444069	2.27423938607542	0.02295159735011	0.0732260352695903
ANKRD1	1.41543564246657	0.543883172434168	1.27113961767679	0.427870522538037	0.66874538927387	NA
ANKRD10	9.54282498879021	0.227658517245618	0.488920928122612	0.465634633640649	0.641477048163832	0.765970897366404
ANKRD11	23.1137884408382	-0.501332292724133	0.350690719152892	-1.42955677280289	0.152844269631119	0.289718096726275
ANKRD12	3.71077337475001	0.594442724657905	0.749138381160846	0.793501894452093	0.427485465987151	0.584939288477494
ANKRD13A	6.55003725315424	-0.0617403427604384	0.540103988760093	-0.114311954818506	0.908990506046643	0.947022080406598
ANKRD13B	2.03469628909545	-1.42991483324569	1.0592025505795	-1.34999187120855	0.177018590334352	NA
ANKRD13C	6.57777412827065	-0.57058918474938	0.599335718091849	-0.952036008409459	0.341078720435742	0.502106682983904
ANKRD13D	5.62486621595382	-1.31819091419708	0.648174458335653	-2.0336977140103	0.0419820827957954	0.114741607599795
ANKRD16	5.20029201193006	-0.383180316211574	0.618908945342829	-0.619122278155668	0.535835808031778	0.680133981870584
ANKRD17	13.092972418112	-1.69173781945138	0.459770378849583	-3.67952764526582	0.00023366635895826	0.0023998535193398
ANKRD18A	2.42913505898746	0.720932325416392	0.878336257543114	0.820793083770659	0.411764138779019	0.570375987566109
ANKRD2	3.32896656973938	1.08211078764656	0.782461210960121	1.38295773961594	0.166677824282733	0.308301413590941
ANKRD26	3.54057858146394	1.31499337960625	0.828680694896758	1.58685171225098	0.112546233551675	0.233496391007779
ANKRD27	15.5976155531818	-1.86391733465878	0.458313561602414	-4.06690416958625	4.76418227842162e-05	0.000729914115748387
ANKRD28	9.43281990994925	-2.27217460926246	0.623181760966982	-3.64608650570383	0.000266264374100214	0.00261265730645917
ANKRD29	5.73384423679564	0.324028918502791	0.58316193631766	0.555641406482822	0.578456019366967	0.714489363739893
ANKRD30A	8.77049103754533	0.637238486406526	0.54006984193227	1.17991866408723	0.238032565889469	0.396458089708316
ANKRD32	6.71278598037174	0.505675033252548	0.750462262971691	0.673818069479162	0.500426985474041	0.651480655072124
ANKRD33B	4.69097449003563	1.44224007861893	0.714314568389255	2.0190545488539	0.0434815501829391	0.117863467735936
ANKRD36	2.54571610775038	-1.13574012917063	0.89526162174582	-1.26861255032452	0.204579285897286	0.35654475082594
ANKRD36B	2.17575283172273	-0.180343439560352	0.912712075237024	-0.197590723792625	0.843365293058698	0.905916244186971
ANKRD36BP1	1.00842835903906	-3.23098697278848	1.46708703441716	-2.20231444828498	0.0276431042998233	NA
ANKRD37	1.90034791546976	-0.71733747607758	0.997388807461056	-0.71921548618901	0.472008159084685	NA
ANKRD39	17.4753541558887	0.954949574778232	0.428424451565432	2.2289800950644	0.0258152292094252	0.0799403000408298
ANKRD40	13.8823630873451	-0.458610917419482	0.409425251675258	-1.12013344448827	0.262656900528424	0.423443511342053
ANKRD42	2.38632341341745	0.626204753809985	0.964151137095652	0.649488166032065	0.516022893048891	0.664329923766637
ANKRD46	5.7108141283309	-0.382498995701827	0.642785191399923	-0.595065040108939	0.551799996207357	0.692817738132628
ANKRD49	3.76258185215868	0.347565636745622	0.712542106780239	0.487782593391099	0.625703842066058	0.754215637107408
ANKRD5	13.7690520972595	-0.0263301544241679	0.409279368270297	-0.0643329629232103	0.948705107190506	0.971054631286221
ANKRD52	15.4003598193143	-3.30191185479233	0.615678671256805	-5.36304408280382	8.18310251382947e-08	4.52341342099537e-06
ANKRD54	10.5830602586534	-0.00525931628466602	0.469911276708087	-0.0111921474230404	0.991070144801123	0.994650055970557
ANKRD57	6.51463548370433	-1.40657347275986	0.693486135260484	-2.02826473557619	0.0425332360451502	0.115887975784438
ANKRD6	1.75160445235285	-0.495204588509152	1.06824610631916	-0.463567885321363	0.642957367533147	NA
ANKRD64	1.75059187385834	-0.296875805810807	1.0891076871115	-0.272586273445716	0.785171264698848	NA
ANKRD9	6.74141521259516	-0.374413507380956	0.590150785422747	-0.634437022925844	0.525795654324775	0.672727886374331
ANKS1A	4.43482889688324	-0.256907658431648	0.717725749981257	-0.357946831973574	0.720383102663005	0.823262125694619
ANKS3	9.71907492892129	-0.115929069397469	0.487057586057571	-0.238019225479768	0.811866182879794	0.885278832797447
ANKS6	14.0692657125787	-0.77839531535347	0.413422514741813	-1.88280823515281	0.0597263606306841	0.147679371320553
ANKZF1	10.1243407199849	0.34646392481038	0.500967851458755	0.691589138507631	0.489195384557208	0.641207308523277
ANLN	28.4822172580767	-2.12037821419689	0.40108658982858	-5.28658466268623	1.24621152518593e-07	6.32572177063126e-06
ANO10	12.3833579667426	-0.391387734330634	0.418078273676746	-0.936158989771497	0.349191334618929	0.509643642646759
ANO5	4.11422636925478	-0.694348222354305	0.707330710457796	-0.981645801728178	0.326274374850735	0.48698736280374
ANO6	28.3828788084321	-0.670943471918075	0.322551661324736	-2.08011166075684	0.0375152922941804	0.10606456158419
ANP32A	44.8243277513825	-0.564250978477622	0.285741974040158	-1.97468705944589	0.0483036723611703	0.127123665547279
ANP32B	52.0744780786	0.439323292697456	0.269730972594392	1.6287461854004	0.103366761172415	0.220340453151294
ANP32E	33.5276757177523	0.347041680395573	0.39415683225519	0.880465976981688	0.378606928559684	0.538869230484382
ANPEP	1.58603019935504	-2.16466505930112	1.30511986863513	-1.65859482437033	0.0971974654159535	NA
ANTXR1	39.765048904156	0.340813870081921	0.290737304146388	1.17223990599541	0.241100750865186	0.40017948870219
ANUBL1	2.84946184597845	-0.167583490299052	0.80040197126911	-0.209374159877859	0.834156163151426	0.90014521367056
ANXA1	1289.22030752804	1.13943177728038	0.179949954695459	6.3319370055342	2.42102337691666e-10	2.90467781971433e-08
ANXA11	80.4152359121575	-0.128434823315081	0.24921293152293	-0.515361793347646	0.606300225695023	0.738414786352296
ANXA13	40.4508178336844	0.864967528219005	0.325240906252368	2.65946721827125	0.00782643459211273	0.0328468032163292
ANXA2	3669.12466591631	0.637360508772525	0.219153878488981	2.90827848070493	0.00363424549045463	0.0185453667898598
ANXA2P2	14.7102585135596	0.567740816317107	0.429366692333124	1.3222749376112	0.186076615212127	0.333378059292319
ANXA3	89.2727301238443	0.21680224138297	0.264460360623818	0.819791067635123	0.412335224015197	0.571017221294918
ANXA4	461.848005327356	0.349149122718804	0.176620089013908	1.97683697629272	0.0480600605853636	0.126819046394245
ANXA5	310.183826853409	0.766467057024872	0.20309822047093	3.77387381951276	0.000160732078710414	0.00180149605841247
ANXA6	17.2688249605594	-0.87494482451897	0.406596304423683	-2.15187598854134	0.0314071228753592	0.0929362116922764
ANXA7	120.543834423151	0.283670821299783	0.250770937866066	1.13119496108153	0.257973042331695	0.418127015802585
ANXA8	4.8976567497258	0.101751003306247	0.636527414815699	0.159853292942156	0.872996642110092	0.926016655442521
ANXA8L1	7.91044243947941	0.368408290285667	0.513365760182094	0.71763315526729	0.472983508859793	0.627199181931889
ANXA8L2	23.7148605594486	0.438298077033438	0.384629391073158	1.13953350213445	0.254480703085049	0.414336922401339
ANXA9	3.22547981961517	-0.0715833832894037	0.797612569279964	-0.0897470602225147	0.928488218153757	0.958164266178025
AOX1	1.13322763001207	-0.957490886780433	1.3429954297529	-0.712951708969406	0.475875640060034	NA
AP1AR	8.62468605051313	-0.778224800766847	0.51886230402435	-1.49986768113786	0.133648681181059	0.263356247836809
AP1B1	16.8753125830752	-1.13191170221729	0.420078391659044	-2.69452493794541	0.00704890515963482	0.0305134648115721
AP1G1	24.6886009903957	-1.09598912735358	0.398753937566563	-2.74853493370365	0.00598622555271987	0.0268376090809411
AP1G2	23.4085782356172	0.230206778850353	0.346878167412641	0.663653122269013	0.506912348999927	0.656691301424926
AP1M1	23.76230269483	-0.161858532770931	0.343617777625714	-0.471042371233877	0.637610477289324	0.763116805255281
AP1M2	33.8858827074501	0.852757527045436	0.31787490507421	2.68268275800619	0.00730342345582385	0.0313239832567066
AP1S1	7.11832252400473	0.384953233217122	0.535580900296164	0.718758329515208	0.472289836843842	0.626909240306422
AP1S2	8.76318462889883	0.251582842801469	0.501545172119156	0.501615520967867	0.61593799941697	0.746444373373757
AP1S3	9.58363480879261	-1.05496918999898	0.498268029687084	-2.11727248617878	0.0342367285893461	0.0991588521002068
AP2A1	17.7639980242111	-0.455829506830349	0.402452404176369	-1.13262960315324	0.257369831584218	0.417772118982008
AP2A2	10.9428859286751	-1.22083527004989	0.508969456712154	-2.39864151757995	0.0164560162782201	0.0574360919418117
AP2B1	99.2385401107957	-1.62255676017345	0.246945226032502	-6.57051276609774	5.01422846962055e-11	6.87535378990309e-09
AP2M1	167.89860129821	0.081223508347223	0.213497406489436	0.380442599668029	0.703616897621923	0.811445898972394
AP2S1	59.7654574797233	1.15979018217647	0.344079849750961	3.37070067606663	0.000749772752244096	0.00565032171177242
AP3B1	24.8711997180197	-1.54187089773991	0.356293442602747	-4.32753094324847	1.50790166360292e-05	0.000296469753525505
AP3D1	26.0736688937438	-0.314742253306022	0.345420894438254	-0.911184755681548	0.362198034809986	0.522630429345884
AP3M1	33.3841633748185	-0.883212307313776	0.329853400775427	-2.67759042422331	0.00741538335483471	0.0316202009129018
AP3M2	14.4294300187423	-0.755067432861174	0.45172376440337	-1.67152470682709	0.094618082773996	0.206571074840333
AP3S1	31.5146757045115	0.901354596812182	0.360917436944402	2.49739830927324	0.0125108342396499	0.0466088171849765
AP4B1	6.81346458993347	-1.01496705411537	0.59807772132469	-1.69704875792281	0.0896874427864346	0.198708162503195
AP4E1	5.26543677803875	-3.51047651299162	0.958823980810847	-3.66123144940839	0.000251005874332657	0.00250483933951247
AP4M1	4.07396629316359	0.827171191493697	0.681628951812589	1.21352121164173	0.224930609588519	0.381313001932497
AP4S1	3.28921664951718	1.31151606318755	0.835373779583754	1.56997513596973	0.116420895883719	0.239557945574021
APAF1	4.03932256096666	-1.27229330708205	0.743196494697274	-1.71192048961465	0.0869113221530751	0.194326501332522
APBA2	16.1361092935191	-1.35483811796306	0.418885909839123	-3.23438455708238	0.00121905192195739	0.00820838660205747
APBA3	5.09010473410779	1.54673245910916	0.651858465546298	2.37280412982426	0.0176536228302677	0.0605742443425304
APBB1	10.5449660695315	-0.388731884157078	0.458893059612752	-0.847107786910351	0.396935045190535	0.555593292737858
APBB1IP	3.02215611458202	1.28610694157958	0.805882506626692	1.59589882024247	0.110511384983626	0.231411979900262
APBB2	2.38478911730374	-2.21645137820886	1.07940852246729	-2.05339436559435	0.040034345321576	0.111144522194373
APBB3	1.52434314532685	0.310531307790349	1.06235246591285	0.292305348511163	0.770053169788334	NA
APC	5.83843747803718	-0.812815609074087	0.602670998513765	-1.34868877227966	0.177436953365704	0.322107866856104
APEH	49.0181652379372	-0.301115078016024	0.297797190560123	-1.01114143303253	0.311948742193028	0.473347918952859
APEX1	131.87735034063	0.677142856496912	0.222542730270501	3.04275433160115	0.00234423627009212	0.0134221510518615
APEX2	23.9459746540569	0.438394522866405	0.34459636659793	1.27219717141683	0.203303072389557	0.354906388605976
APH1A	39.0363616878088	0.180035448411296	0.338952774060099	0.531152013464195	0.595313442991246	0.728817176611963
APH1B	12.7315977169746	0.657360317623738	0.438578135588742	1.49884425209958	0.133914041504838	0.263765518679476
API5	64.2206642174679	-1.22755368710476	0.333747405996909	-3.6780920691744	0.000234985143150798	0.00240404374165323
APIP	16.0038170572786	0.456046105928427	0.399302877510894	1.14210573380099	0.253410072394829	0.41341288467121
APITD1	3.66807295856177	0.489097724167211	0.839975870189783	0.582275921874642	0.560380841243851	0.700096434156197
APLP1	19.8704087515324	-0.633450713276119	0.376588784849798	-1.68207535317009	0.092554228993043	0.203157494741902
APLP2	87.1150506594741	-0.269076303167069	0.234517795900045	-1.14735985017424	0.251232927662839	0.411242984537094
APOA1BP	186.919757137069	1.16008019666221	0.270192862724264	4.29352642762472	1.7585737106755e-05	0.000334540923194809
APOBEC3A	2.539741320686	5.06456693331576	1.28854956563414	3.93044013857806	8.47905025455142e-05	0.00110657370318361
APOBEC3B	18.677738215958	1.14957020124443	0.388221626214123	2.96111840150395	0.00306524075931159	0.0163582577807539
APOBEC3C	30.2390694604367	0.513807319703882	0.322388858992564	1.59375023476147	0.11099198785424	0.231886479422138
APOBEC3F	5.5210483704284	0.272527900642718	0.593376727876889	0.459283095947876	0.646030885121754	0.770189034001297
APOC1	10.8066916675542	1.13968905075156	0.619312226068196	1.84024955875175	0.0657316071043949	0.158843451311661
APOE	2.03211014313365	0.40173143979562	0.936437839397251	0.428999579997962	0.667923530341837	NA
APOH	8.70191551593607	1.19210443202968	0.522882045838762	2.27987256689491	0.0226152475268177	0.0725189187588164
APOL1	18.0078404963504	5.85676304584066	0.926554139460636	6.32101546624139	2.59850013483731e-10	3.08258027231599e-08
APOL2	84.5910043292447	3.55717303960962	0.362864589624333	9.8030316027593	1.09256328331608e-22	6.40849063625064e-20
APOL6	14.695108552532	1.27284425334345	0.419813056549709	3.03193107857221	0.00242994679229525	0.0137636149318955
APOO	24.1410726685669	0.629758891853965	0.358972512103153	1.75433736740544	0.0793727164766417	0.182060737245818
APOOL	5.67934352210539	1.34169723086983	0.662505309131897	2.02518713793842	0.0428481518907466	0.11653549398828
APOPT1	20.6548638901053	0.460470443281534	0.3727795116516	1.23523538415891	0.21674291388963	0.371549226310556
APP	50.5811719590825	-2.06699582219841	0.33634153404424	-6.14552653472328	7.9698687776719e-10	8.01389281472951e-08
APPBP2	17.2093409503035	-0.292713515947308	0.413057545079246	-0.708650693915178	0.478541269309799	0.632028861817971
APPL1	10.1636320399043	-0.669480745900699	0.489420018383724	-1.36790633965405	0.171341395102803	0.314325777542841
APPL2	9.77208693118343	-2.04273459694039	0.569893964697455	-3.58441170371903	0.00033783882740318	0.00310705778721496
APRT	217.369338012444	1.32701775463391	0.32616965088696	4.06848936136554	4.73189211491312e-05	0.000728269926373947
APTX	29.3160966160583	0.464612634472286	0.30707573336464	1.51302295815273	0.130273827323038	0.259075356729447
AQP11	3.38433375081456	0.934661858510651	0.889713058717903	1.05052055755765	0.293478844387456	0.454266183703673
AQP3	7.62723743397028	-0.331472571869418	0.626684067242835	-0.528930906649291	0.59685338100033	0.729771626705441
AQR	26.2744881902989	-1.91194551940015	0.380208093026383	-5.02868180469658	4.93863129534841e-07	1.97507837940487e-05
ARAF	45.3369676609571	-0.110232630688778	0.295273352221935	-0.373324005905972	0.708907311731884	0.814965526705708
ARAP1	9.87752615605356	-1.38448117675297	0.532295953685191	-2.60096130201241	0.00929629398827376	0.0375766737856793
ARAP1-AS2	1.12937301080147	-0.725910393924899	1.30195846969355	-0.55755264919914	0.577149897834025	NA
ARAP2	1.20191117835856	-0.821597894887879	1.28753067338985	-0.63811908474751	0.523396164112669	NA
ARAP3	2.27731418734642	-1.58770183862751	1.07602620294445	-1.47552339736979	0.140071882655152	0.272152914441129
ARCN1	51.1196250454579	-1.42024371286846	0.298394838801351	-4.759612192267	1.93965284119482e-06	5.73637386479971e-05
AREG	2.65196875435774	0.92101511799255	0.860612380458676	1.07018576412029	0.284535700900115	0.445434613803175
ARF1	323.056410825822	0.266663202315662	0.251426757074837	1.06059993541694	0.288871751931939	0.449308773850532
ARF3	40.7160348903043	0.321315806400613	0.299364834742818	1.07332515082025	0.283125254443101	0.443902054708978
ARF4	160.696830615751	1.44005402630507	0.282173502202812	5.1034346423855	3.33543739678628e-07	1.40862192141078e-05
ARF5	66.3535969320648	1.2673626941571	0.352796096991993	3.59233762777672	0.000327724858225569	0.00304856304241899
ARF6	65.0654390664638	0.208195176833021	0.26924602859495	0.773252544965955	0.439372934532076	0.596643015149796
ARFGAP1	12.3604545866259	-1.1474925037141	0.48771592104277	-2.35278869154135	0.0186332194479369	0.0632774303413696
ARFGAP2	22.2217396688038	-0.42906595040424	0.429474934030312	-0.999047712465466	0.317771578703771	0.478743197482079
ARFGAP3	7.90828145710557	-0.52764629422258	0.532448957114623	-0.990980050147777	0.321695321813256	0.483219505390527
ARFGEF1	8.55692775654081	-1.10494747293403	0.568692683355304	-1.94296059237972	0.0520209199062213	0.133634275515787
ARFGEF2	9.57184640480109	-1.76853138827131	0.522281086908008	-3.38616777938737	0.000708760362330068	0.00539991822546021
ARFIP1	10.091923599898	-0.501669875680901	0.489556962663018	-1.02474260186597	0.305484655817813	0.46675933373726
ARFIP2	36.3960942910982	0.113819155849024	0.385704788509787	0.295093966265696	0.7679220988283	0.85614799571586
ARFRP1	13.2705347196079	0.696080085391498	0.411912884098667	1.68987208767367	0.0910524286548864	0.200928765746398
ARG2	36.9318446792224	0.552853779913068	0.29140757810686	1.89718394938355	0.0578036644695811	0.144214834376021
ARGLU1	15.9155936505417	-0.192227427286028	0.394050110248313	-0.487824828078069	0.625673923648377	0.754215637107408
ARHGAP1	37.9355921917309	-0.827284012782831	0.290280756465923	-2.84994438782217	0.00437268738945421	0.0212358939548563
ARHGAP10	3.94530821081705	-1.39990936125301	0.770202523894664	-1.8175860475945	0.0691274257279976	0.164697601833073
ARHGAP11A	20.2926961757663	-1.84140189168028	0.404896181902268	-4.54783713451946	5.42000526350237e-06	0.00012917475298433
ARHGAP11B	1.18825359815732	0.0124142590196219	1.22408928334085	0.0101416287100726	0.991908289740027	NA
ARHGAP12	12.4061288235503	-1.0438821606657	0.47455128880532	-2.19972463523103	0.0278264378518255	0.0846905537156452
ARHGAP17	14.9763583180926	-0.955381462080717	0.463782643977566	-2.05997674662213	0.0394007638751507	0.10976075593505
ARHGAP18	9.33990464924068	0.0501172569175816	0.473552165004504	0.105832600125701	0.915715170871479	0.950651010232161
ARHGAP19	1.48300487387198	-0.461731112520035	1.32917225950766	-0.347382447397049	0.728304018218911	NA
ARHGAP21	10.0501573043086	-1.4531523891719	0.512949266479417	-2.83293589470454	0.00461226345433277	0.02206446649336
ARHGAP22	2.31180442205069	-0.739540340803723	0.900312750310405	-0.821426043948337	0.411403633826809	0.570246803641529
ARHGAP23	12.2733143244099	-2.26257753489639	0.544103644224499	-4.15835761975312	3.20543926742812e-05	0.000538044956844294
ARHGAP24	2.10779928186787	0.141363234651711	0.944419884719092	0.149682611451746	0.881015027660421	0.930454802644666
ARHGAP26	9.85977073086394	-0.253483496840977	0.464295717922128	-0.545952691477313	0.585098457167961	0.720320605268112
ARHGAP27	5.86621672532818	-1.51367367098156	0.687159256445293	-2.20279892438889	0.0276089240216641	0.0841741322035026
ARHGAP29	19.9124722691348	-0.800030255990359	0.417059791001723	-1.91826273654622	0.0550777048510677	0.139450937126516
ARHGAP30	1.327311947126	0.459824493555228	1.21557555830648	0.378277179409437	0.705224696319169	NA
ARHGAP32	3.05862322211844	-1.42338084390586	0.855205853983288	-1.66437219445609	0.0960380731647438	0.208505155183997
ARHGAP35	7.83015349467745	-0.9753668925109	0.557108554443043	-1.75076631786062	0.0799861706652498	0.183107976991263
ARHGAP39	3.11597708596855	-4.05895048176109	1.18146734338406	-3.43551644020487	0.000591425577574177	0.00472692751553986
ARHGAP42	1.99422739879295	-1.46074571325898	1.06081018689821	-1.37700950773312	0.1685093083293	NA
ARHGAP44	3.00164564182881	-1.73866201381437	0.966552364688137	-1.79882857601342	0.0720458015475589	0.169562989910639
ARHGAP5	13.259955942578	-0.428857053236791	0.437064486478189	-0.981221459314775	0.326483544024755	0.487003851061509
ARHGDIA	60.4828965257598	-0.1173434147373	0.264990067041142	-0.442821936865587	0.657894534827738	0.777223956440781
ARHGEF1	22.0326671666359	-1.01780782210081	0.364567858487787	-2.79181995451447	0.0052412511008437	0.024291979421733
ARHGEF10	3.77910753412748	-0.997695395078784	0.726668741398742	-1.37297139430871	0.169761239744526	0.312363047964918
ARHGEF10L	4.62477592545786	-2.84620820381325	0.909158566879708	-3.13059603406875	0.00174451949997965	0.0107051065300892
ARHGEF11	10.3787216298606	-1.34446731976513	0.502427701734213	-2.67594186213155	0.00745195706132282	0.03173770175613
ARHGEF12	8.25819704987454	-1.61775657934695	0.56752592902379	-2.85054214550105	0.00436447658530331	0.0212057725667889
ARHGEF16	1.30755987810724	-0.512687988607329	1.24114558044942	-0.413076432517839	0.679550615702942	NA
ARHGEF17	2.12371183455393	-2.07088092669969	1.10676270408717	-1.87111556890391	0.0613290640776659	0.150654317946021
ARHGEF18	5.89210454472989	-1.07470612303241	0.661608957934798	-1.62438266614026	0.104294164182703	0.221869390578476
ARHGEF19	5.63548253020929	0.68152697151563	0.608963577014605	1.11915884174348	0.263072380687497	0.423804978413216
ARHGEF2	3.21566393563956	-1.83578958333615	0.899446889185513	-2.04102054874917	0.0412487846521332	0.113383147190113
ARHGEF26	1.75224545178773	-0.386803790549996	1.09576810461954	-0.352997855038223	0.724090048591682	NA
ARHGEF3	2.79626913560409	-1.2572538651845	0.893170250498661	-1.4076307002865	0.159240451864555	0.298148730410706
ARHGEF40	5.0617449881911	-1.12612331636511	0.65672879185779	-1.71474637677978	0.0863917367458636	0.193682054176672
ARHGEF7	8.03393073973299	-1.55765561728555	0.561913498470736	-2.77205587964118	0.00557034733370918	0.0254486054302473
ARHGEF9	5.37993682371149	-0.646280175488462	0.621586446897935	-1.03972694178543	0.298466779885879	0.459025821126746
ARID1A	5.26914785879459	-0.688008976669828	0.6803724584644	-1.01122402606164	0.311909218960087	0.473347918952859
ARID1B	4.69640686992274	-2.83629483881022	0.881816140745955	-3.21642427231023	0.00129798784357587	0.00861896581916604
ARID2	7.45435243524481	-1.54229498431451	0.598379538787864	-2.57745274418763	0.00995314897856058	0.0394464515449109
ARID3A	1.78965936573671	0.0902466308263796	1.05271260053008	0.0857277007807615	0.931682881145969	NA
ARID4A	4.17505694237935	0.267219209243573	0.706183036572852	0.378399360228764	0.705133943385757	0.812662828759614
ARID4B	12.8287363772298	0.839870204263749	0.418017772934079	2.00917343386783	0.0445187440435051	0.119997166099394
ARID5A	4.00576344364677	1.16853488780939	0.728454093452058	1.60412975685515	0.108685453968488	0.22881376330993
ARID5B	1.53417542726632	2.62272739929082	1.31748045996979	1.99071445761781	0.046512288346712	NA
ARIH1	13.76782041205	-1.02756977449526	0.432941492347554	-2.37346106265636	0.0176222509690999	0.060486256739843
ARIH2	38.0820396649529	0.167501002398733	0.275939082859713	0.607021668198737	0.543836532357459	0.68698565549534
ARL1	32.372710707889	0.618243600807059	0.336720567377087	1.83607317373845	0.0663468352047936	0.159965719591736
ARL13B	7.12077709142178	-0.140513635069669	0.527145610457901	-0.266555639053151	0.789811314982442	0.871789496574589
ARL15	4.46556256610306	0.0949636310117914	0.673570956242534	0.140985341086467	0.887881522786273	0.934621447415501
ARL16	24.9923332688464	1.15160643954669	0.344135346260366	3.34637651162809	0.00081875139038292	0.00605132016004092
ARL17A	1.73767128791558	0.52430456283985	1.03040131945382	0.508835298384291	0.610867675034901	NA
ARL2	39.0209162028129	1.51740600322443	0.358896179215876	4.22798037733278	2.35798350751161e-05	0.000419824449785962
ARL2BP	77.5788524753057	0.390173530287348	0.257348642941969	1.51612818248018	0.129486943335109	0.257558995428048
ARL3	41.2336834565886	1.06152074300385	0.316634005652333	3.3525165460889	0.000800804545838302	0.00594996086907867
ARL4A	20.5039430508135	1.47361677235058	0.364197942144005	4.0461974158215	5.20563368982785e-05	0.000780697166153444
ARL4C	36.7098721458474	-0.487346493380939	0.359553985044898	-1.35541952989364	0.175283930784361	0.319683493042198
ARL4D	15.331413531803	1.0126005387971	0.400651141520723	2.52738713024415	0.0114914754679986	0.0439749902106305
ARL5A	19.0258885768262	-0.119707906390148	0.43224117882492	-0.276947019984497	0.781820787353088	0.866246602253532
ARL5B	7.63412850370835	-0.238770943717915	0.541768902125368	-0.440724712661086	0.659412303575987	0.778059354174706
ARL6	1.6266240617417	-1.3512807349258	1.21073069197376	-1.11608695796991	0.26438491420538	NA
ARL6IP1	343.922761462767	0.232671822444577	0.241914725293889	0.961792723290889	0.33615373402744	0.497004778583071
ARL6IP4	124.806798562399	0.890264122257419	0.313350253723219	2.8411150515416	0.00449560903587646	0.0216765597065004
ARL6IP5	87.289272416675	0.736851149813719	0.252143392318075	2.92234963224495	0.00347401321585401	0.0179973658159895
ARL6IP6	13.087590103598	0.314011720557571	0.429817200985191	0.730570390942521	0.465041602984946	0.620554695816367
ARL8A	6.84504731858442	-0.201741819247728	0.548325232091593	-0.367923647208759	0.712930167198194	0.818090617719625
ARL8B	41.0039964255054	0.0697568048736276	0.309829934475494	0.225145465662373	0.821866112328181	0.89127530625305
ARMC1	38.5664585426599	-0.801773279271082	0.358931860530861	-2.23377573137491	0.0254978331331534	0.0793416216386187
ARMC10	23.9408888922377	0.447930861401273	0.345105967329728	1.29795165487041	0.194303948269827	0.343418167198428
ARMC5	5.87753769617922	-1.30648703543427	0.61469245317506	-2.12543204115473	0.0335505790763563	0.0977987338178272
ARMC6	15.2760740021108	-0.532753673642239	0.402708327084576	-1.32292688730609	0.185859692857294	0.333102467694333
ARMC7	6.12824625710651	1.0039864042324	0.62212806194146	1.61379379206796	0.106572161550844	0.225579166329954
ARMC8	13.8372384743829	-0.447165328000475	0.436194440668652	-1.02515136899729	0.305291770439243	0.466734797610416
ARMC9	10.5866381209131	0.0348232603124497	0.497034900905073	0.070062002183425	0.944144310215771	0.967981707832406
ARMCX3	10.0360732051207	0.571009384493413	0.501998039691739	1.13747333524261	0.255340465385753	0.415283872878451
ARMCX3-AS1	1.86274482180279	0.244186267461618	1.02427206865899	0.238399810883562	0.811571014091036	NA
ARMCX5	2.82339329624486	-0.502138524032184	0.905838177898768	-0.554335792290155	0.579349059284391	0.715076849184545
ARMCX6	12.8124023785748	1.31476785902225	0.455364460150881	2.88728694063348	0.00388579678323554	0.0195270073476444
ARNT	7.42146979443086	-1.35233540199377	0.577866860130827	-2.3402196860495	0.0192723997228973	0.065040826316366
ARNT2	7.7638058494973	-2.23444893337223	0.63688597110579	-3.50839716172847	0.000450815488679853	0.00384467684126162
ARNTL	7.2526257396033	-0.582707656917052	0.537190707618678	-1.08473145319313	0.278040612858834	0.438665987830779
ARNTL2	7.78603622590994	-0.0967690048750971	0.522734071753778	-0.185120905837334	0.853134204512568	0.91177152862068
ARPC1A	73.0466316275285	0.146382033149198	0.247450118176927	0.591561783149098	0.554144071539626	0.694769398802442
ARPC1B	124.078029077328	0.708404496463753	0.309325340672324	2.29015991681776	0.0220120480767064	0.0713632346088632
ARPC2	281.721737209529	1.29863716353539	0.213781331097924	6.07460509702102	1.24293211124788e-09	1.16131656907567e-07
ARPC3	267.979220926985	0.945894073423797	0.269152034333364	3.51434859397065	0.000440833894582538	0.00376868361052828
ARPC4	32.6527433008638	1.0121537531437	0.396078200743175	2.55543918156708	0.010605389263849	0.0414915913215729
ARPC5	124.966087148882	0.239499618439754	0.322006312051322	0.743773054987761	0.45701378396139	0.612873305101531
ARPC5L	39.6403115590477	0.952348651419035	0.300632561890199	3.16781603905855	0.00153588672964039	0.0097159329487976
ARPP19	73.3348810047787	-0.626901777840327	0.353373444069796	-1.77404892291936	0.0760550583324532	0.176364881588851
ARRB1	3.4899725976893	-0.0669507522582326	0.743070634413808	-0.0901001185587808	0.928207655008036	0.95808581275456
ARRB2	18.8424745175837	0.403745402678584	0.366429482467639	1.10183656609629	0.270532730244157	0.431583085185512
ARRDC1	16.6713147000809	0.459712670169026	0.391189711452179	1.17516554426361	0.239928492157951	0.398640201015946
ARRDC2	8.8622105323374	-0.0487022054090238	0.521678883423965	-0.0933566739166703	0.925620209346724	0.956607103590712
ARRDC3	11.4382176574265	-0.786623209835076	0.553781466501839	-1.4204578112808	0.155474442569454	0.293544199686749
ARRDC4	1.21752419073756	-0.229721245069347	1.38289911692468	-0.166115692936594	0.868065904558961	NA
ARSA	3.47418359977697	0.553913527200998	0.793630070458908	0.697949268581399	0.485208921119604	0.637962115713671
ARSB	9.94650404421832	-1.08214643502552	0.516505223200671	-2.095131639366	0.0361592920647272	0.103432621408667
ARSD	7.25284780261943	-0.66001457356222	0.538927172697765	-1.22468230773801	0.22069494268762	0.376672681037163
ARSD-AS1	1.60724706906852	-1.56026080641381	1.22369732718491	-1.27503817467932	0.202295730449463	NA
ARSE	18.3091046005846	0.0197866949712589	0.381852495483079	0.0518176395475087	0.958674000106551	0.976713315943739
ARSI	2.7605978096413	-0.834788868698021	0.919566281363719	-0.907807175639397	0.363980106571847	0.524312306564387
ARSJ	6.4813892277024	2.50104853189863	0.718471186043763	3.48107005608753	0.000499414849674987	0.00414204397711588
ARSK	3.78714555664122	-1.23839960434221	0.754083436531138	-1.64225806369515	0.100536534058638	0.215694842447481
ARV1	19.8324464676449	0.694249626928336	0.362526421015206	1.91503180646581	0.0554884474563921	0.140356259761521
ARVCF	1.14152459084828	-0.719285335016601	1.27285554118019	-0.565095811540156	0.572008597244343	NA
ASAH1	101.616431522933	0.474087424534072	0.285614621988888	1.65988499199637	0.0969375912169159	0.209769847933633
ASAP1	26.986126776107	-0.85323498673217	0.378659079896348	-2.25330655471336	0.0242398267603248	0.0762813981924023
ASAP2	12.6984201337938	-0.421475186717727	0.421727725452416	-0.999401180620939	0.317600388147911	0.478553574720372
ASAP3	3.32070110745003	-0.51418268684858	0.749088360433558	-0.686411262018517	0.492453804672246	0.643959285326922
ASB1	13.5605604287922	0.313490142183764	0.415919308380076	0.753728273411367	0.45101240102063	0.60737103698671
ASB13	22.2371747393815	-0.807066359841386	0.378346501126831	-2.1331408046267	0.0329131773337719	0.0964147777626046
ASB16	1.22529128553207	-1.66607395100774	1.36145866418486	-1.22374185484747	0.221049625042316	NA
ASB6	52.2150260373375	0.62611807181641	0.341323552850238	1.83438285048887	0.066597183483352	0.160407034554382
ASB7	5.54559669818697	-1.06758563041659	0.660042407537532	-1.61745005809476	0.105781167745558	0.22439975267382
ASB8	9.16883956277515	0.376030377097556	0.494963998924393	0.759712580944691	0.447426406887472	0.603774029130614
ASB9	20.6610975157105	0.295735664461429	0.348695096307491	0.848121088002453	0.39637053851661	0.55502389199713
ASCC1	36.9888703566312	-0.0837794304834763	0.2999267959962	-0.279332929240966	0.779989337729935	0.864761884674226
ASCC2	26.9095772572889	-1.01831850434804	0.340947811267968	-2.98672838098291	0.00281980132665465	0.0153698825022301
ASCC3	8.23143769098554	-1.2041999562953	0.614433800193296	-1.95985304831289	0.0500129687609087	0.130129234370876
ASF1A	17.1369366932435	1.25967486154441	0.441307898254674	2.85441268222547	0.00431164824110069	0.021026504447825
ASF1B	27.7923092767172	-0.241345103235997	0.312415009877407	-0.772514429862708	0.439809803792261	0.596775723999317
ASH1L	5.76540716940534	-0.579141350284205	0.589773226992327	-0.981972941087302	0.326113179001415	0.48698736280374
ASH2L	26.7725604726962	-0.508449911187136	0.349083218318075	-1.45652923001257	0.145246375313132	0.279420720852968
ASL	15.3180854128483	0.679078621013117	0.417362302955765	1.62707224922777	0.103721754059101	0.221007927216143
ASNA1	59.5241676860911	0.796354625073704	0.286003364781572	2.78442397236096	0.00536228906184114	0.0247227283471261
ASNS	36.2181241977969	0.187372624908343	0.304938392654444	0.614460590800953	0.538911007372519	0.682424702090161
ASNSD1	19.0749392820099	0.266867003782248	0.371363933337637	0.718613144210798	0.472379312352425	0.626949186652031
ASPH	966.60398535513	-0.761934943813064	0.281493508388838	-2.70675849036126	0.00679436650439857	0.0296302856478481
ASPHD1	2.93368047461819	2.52062139911913	1.00614901491476	2.50521678375115	0.012237636173369	0.0458173626661098
ASPHD2	3.13471490413095	2.07095271574948	0.896905959843052	2.30899649291201	0.0209437758557516	0.0690151015870864
ASPM	11.293757521517	-1.03995900865135	0.479750252429037	-2.16770914321754	0.0301808233722662	0.0901411975005336
ASPSCR1	23.3839381804249	0.341164210462829	0.340188729105303	1.00286747112431	0.315924809307037	0.477024354335485
ASRGL1	15.3634946627458	0.829151614364331	0.402044092954088	2.06233999925729	0.0391753773836763	0.109277050044083
ASS1	26.7314083625148	1.28750010934116	0.397566666669002	3.2384508493341	0.00120180726647355	0.00812462662447713
ASTE1	3.79998681551269	0.0220643590786425	0.755730019361298	0.029196086582997	0.976708202359148	0.987463870583921
ASTN2	5.08258586210333	-0.51970433568762	0.670439144889638	-0.775170035414876	0.438239191815434	0.596023365604451
ASXL1	9.79866325012275	-0.768667451996749	0.484021608953147	-1.58808498996406	0.112267121987845	0.233126553956448
ASXL2	2.95907875176305	-1.59212538691345	0.955299748091508	-1.66662389484995	0.0955892144848401	0.207917372585691
ATAD1	27.8422899487476	-0.185579250293464	0.341112739607404	-0.544040807467501	0.586413391807058	0.721434699452216
ATAD2	32.2604244975246	-2.40803256819121	0.38492708747329	-6.25581479338812	3.95445817134145e-10	4.41143774687637e-08
ATAD2B	3.53318381307574	-1.68393957206867	0.826470370597427	-2.03750749207307	0.041599211923234	0.113990261999871
ATAD3A	15.2214780223411	-0.632344303321236	0.408450295231901	-1.54815484455022	0.121585020182619	0.246627212889162
ATAD5	3.46317759150418	-2.0565070625466	0.876042011699201	-2.34749821935791	0.0188999634946884	0.0640185481478731
ATAT1	1.82547370621229	1.39223449842176	1.08139445015023	1.28744372437675	0.197939672515838	NA
ATE1	14.7922789950385	-1.00651613116474	0.412275074120056	-2.44137032371654	0.0146316421088657	0.0522954899747476
ATF1	6.058801161233	0.664144234063211	0.587018612117603	1.13138530934715	0.257892951984769	0.418127015802585
ATF2	7.977973526875	-0.183714628153938	0.516980719690006	-0.355360695586671	0.722319390143787	0.824533102815801
ATF3	14.5884200953819	1.96330764798432	0.447403570070929	4.38822526086027	1.14279378987024e-05	0.000236790567120188
ATF4	120.191744722114	0.53342356350934	0.297302972809786	1.79420864335125	0.0727798730800067	0.170719817813533
ATF5	9.43202344795916	0.698822201623206	0.511606980452251	1.3659356270031	0.171959169173136	0.31512441029616
ATF6	18.1291144706967	0.115737141970829	0.376660723198617	0.307271597070129	0.758636652875239	0.849473515861361
ATF6B	2.1103924329057	-0.921837496729191	0.990638622851807	-0.930548714197561	0.352087054118953	0.512313897871017
ATF7	8.04964260192265	0.737581758329839	0.527287567930299	1.39882258408819	0.161866192142446	0.301354832770225
ATF7IP	3.87009810565238	-1.89107207736827	0.809214551316247	-2.3369229758564	0.0194431894399839	0.065459074977471
ATG10	9.48028069843857	0.654253698162665	0.485312005190236	1.34810944539937	0.177623183922505	0.322230749396065
ATG12	18.0918377725319	0.778169994119778	0.371608839391222	2.09405673824819	0.0362549262512204	0.103650016615322
ATG13	33.0448516991626	-0.278245146159561	0.299100262380388	-0.930273828398371	0.352229324852376	0.512448286039876
ATG14	2.99243979577277	-0.216529579310669	0.811149104997486	-0.266941771835327	0.789513993938435	0.87175159464568
ATG16L1	22.4707304975963	-1.65227708302254	0.41308247426069	-3.99987214654819	6.33767137309049e-05	0.000895758157390755
ATG2A	3.13943643819599	-0.513588314765306	0.854569894190756	-0.600990414308538	0.547846370859953	0.689904816738953
ATG2B	3.09491640443637	-3.33101415937209	1.15918910498222	-2.87357269409738	0.00405857664826228	0.020135144756525
ATG3	42.4264701968829	0.846962970453917	0.275804509606634	3.0708815155412	0.002134278260498	0.0125256864226447
ATG4A	5.40771161313848	-0.282341131436897	0.640329137389372	-0.440931256990748	0.659262764303483	0.777986350941703
ATG4B	27.9009894995444	0.433853302391613	0.348850840336598	1.24366420322508	0.213623175919623	0.36724159334603
ATG4C	3.99854002458433	-0.873479725738935	0.709621447815684	-1.2309094213931	0.218356743506254	0.373708947631549
ATG4D	7.05477249300929	0.455355479837471	0.537353429559739	0.84740406367286	0.396769940234178	0.555435829884971
ATG5	18.1507549198008	0.251689745561114	0.3895456464253	0.646111047243803	0.518207441443616	0.665974214098826
ATG7	20.2607352758154	-0.259142390235698	0.357382109186513	-0.725112935355292	0.468382749419427	0.623361189537017
ATG9A	40.7096049734916	-1.16633977394732	0.34208880211104	-3.40946493059637	0.000650904459691411	0.005064295715123
ATHL1	1.68676071608372	-1.58950374698601	1.15846764204885	-1.37207435865436	0.170040290801074	NA
ATIC	129.074799396723	-0.232310441874576	0.207235436634527	-1.12099767128278	0.262288853656815	0.423043953087175
ATL1	9.47352232676393	0.0526065531752254	0.48451302399407	0.108576138452512	0.913538687599148	0.949324947211792
ATL2	19.1903238853778	-1.47307892679829	0.43184759628416	-3.41110831569614	0.000646993839820105	0.00504502286618956
ATL3	15.153459042253	-0.920893981615642	0.412909935112469	-2.23025387210605	0.0257305936262289	0.0798306222467601
ATM	1.91427883357002	-1.89024196749961	1.12114994891128	-1.68598497403061	0.0917986935436768	NA
ATMIN	32.4992320955348	-1.21326873048679	0.318020081016833	-3.81506955978221	0.000136144577761615	0.00160784614318471
ATN1	2.71176659689046	-0.38823394304351	0.823244635971662	-0.471590006274725	0.637219461381561	0.763096005089372
ATOX1	57.5284840445095	1.26344256880392	0.416260709342424	3.03521937201283	0.00240360789009815	0.0136657469594272
ATP10A	6.58258280255294	-1.92400091304981	0.678181223713117	-2.83700115216357	0.004553944766726	0.0218547949304969
ATP10D	2.76198351702156	-0.39902097518461	0.878268114963852	-0.454327065261879	0.649593438582791	0.772343189702377
ATP11A	4.59304536802362	-2.4393305181092	0.819100604575691	-2.97805972121436	0.00290079456735781	0.0157080319857586
ATP11B	5.05124504030472	-1.0506578202331	0.669375138660523	-1.56960986381352	0.116505902332221	0.239672026255431
ATP11C	3.85993497868839	-0.7438218791448	0.711428706480985	-1.04553256337384	0.295776898611596	0.456218041715301
ATP13A1	21.646924660492	-1.58754725654468	0.464476713174546	-3.41792647836813	0.000631001496302427	0.0049385573001935
ATP13A2	15.3009246396901	-1.75283958043995	0.452693890763188	-3.8720195173937	0.000107937306744037	0.00132820755781299
ATP13A3	9.39427994900972	-2.50011390772702	0.670650278636464	-3.72789513009692	0.000193085687643299	0.00205919059609894
ATP1A1	17.6434162748635	0.104089139537221	0.365278845388863	0.284958028232956	0.775676297932996	0.862033156572807
ATP1A1OS	8.37036805637805	0.796703785571042	0.493085463312881	1.61575192304037	0.106147959903647	0.224951858824308
ATP1B1	43.8447985567672	0.35303824293283	0.325335699634213	1.08515064079892	0.277854941415665	0.438504106347771
ATP1B3	131.951888315815	0.356593893635248	0.228019978619722	1.5638712703765	0.117847802675004	0.241500502952028
ATP2A2	83.2777368856291	-1.92326003360054	0.324483580776722	-5.92714130248685	3.08253716691255e-09	2.5829704292272e-07
ATP2A3	3.74023950513395	-0.858563375617551	0.767926375779676	-1.1180282416343	0.263554931750767	0.42437287927781
ATP2B1	27.956015455053	-0.612252551799664	0.39172630226048	-1.56296002659669	0.118061997266875	0.241756898204745
ATP2B4	4.00443132559059	-0.26840253148672	0.682318535522887	-0.393368371974583	0.694047426191146	0.804540264133303
ATP2C1	16.6556395592811	-0.738849879613327	0.409060326241546	-1.80621251247192	0.0708851512000855	0.167703534782378
ATP5A1	226.526371561908	0.14004363212567	0.213618862101342	0.655577090656125	0.512096269807904	0.660886495126739
ATP5B	867.315928808932	0.388539870973253	0.2064868216912	1.8816690953494	0.0598809583349476	0.14797409880265
ATP5C1	204.094792940962	0.830178303837742	0.220050272867289	3.77267563916369	0.000161506195641395	0.00180603951152717
ATP5D	42.0232871254388	0.731879639621094	0.365679692078504	2.00142270811138	0.0453468555349729	0.121392520471157
ATP5E	6.41774642945802	1.72025118369705	0.749259601582863	2.2959347869055	0.0216796103598953	0.0706242907065026
ATP5F1	130.88514032535	0.495963245346049	0.24897165143957	1.99204705627471	0.0463658951105371	0.123650194639316
ATP5G1	363.227812152594	0.980699329147403	0.339635768616104	2.88750308350445	0.00388312799823605	0.0195228882882744
ATP5G2	226.388511937435	0.900625165498966	0.329801272276467	2.73081167723327	0.00631785620736889	0.0280386405369486
ATP5G3	362.66140725087	0.870604908269295	0.320576549895028	2.71574732635426	0.00661263642557052	0.0290418418549734
ATP5H	158.750483725163	1.07319062937757	0.262106597431721	4.09448155785983	4.23114088962927e-05	0.000671765195679787
ATP5I	75.6724995362414	1.30961855888609	0.44926843221941	2.91500240160767	0.00355685805495297	0.0182830123389452
ATP5J	123.247162369742	1.29649637033092	0.313518493202848	4.13531067046844	3.54474759768895e-05	0.000582950858822429
ATP5J2	21.0213123033925	1.54828447995079	0.882541695220505	1.75434711848255	0.0793710466362541	0.182060737245818
ATP5L	117.596056046857	1.4767368556397	0.361187920763737	4.08855548800502	4.34067724097027e-05	0.000685482017075828
ATP5O	139.104685044418	1.30250228432524	0.296866304855871	4.38750462083463	1.1465855851685e-05	0.000236901186070626
ATP5S	4.70986392182291	0.34423435388817	0.634857607014404	0.542222933276374	0.587664938608581	0.722385192901316
ATP5SL	54.0786676006628	0.425412088664054	0.298259332740404	1.426316101345	0.15377711895856	0.291120462966555
ATP6AP1	86.0296661199393	0.212008182846533	0.247025568173431	0.858243883069169	0.390757809107271	0.550528779116163
ATP6AP2	93.2671477099743	0.105969315860963	0.265394980579368	0.399289073326207	0.689680217326055	0.801128021377882
ATP6V0A1	28.6063737620892	-1.54478872538802	0.354045036887189	-4.36325485302665	1.28141518343323e-05	0.000258684158827687
ATP6V0A2	13.7093980140105	-1.1766758002984	0.466554072665609	-2.52205664731546	0.0116670918241	0.0443748068218401
ATP6V0B	154.305680199951	0.783162111856281	0.339994659979298	2.30345415396809	0.0212533038185202	0.0696449159742673
ATP6V0C	40.3865818165152	0.444735445151424	0.309608841928854	1.43644297230252	0.150876332706228	0.287070160517635
ATP6V0D1	78.8513377897818	0.602157113639387	0.293669338688671	2.05045959625276	0.0403196026764104	0.111688011757446
ATP6V0E1	242.904005329189	1.42270115865525	0.283872529926153	5.01176059207049	5.39342803889262e-07	2.12476915054583e-05
ATP6V0E2	33.6303445161184	0.159823137909128	0.295063200163408	0.541657305352268	0.588054606796044	0.722542920539489
ATP6V1A	39.2321102563193	-0.288220561834426	0.277896881426262	-1.03714932083865	0.299666272508188	0.460334134314193
ATP6V1B1	1.50792849170345	-0.195086774716206	1.15537213250503	-0.16885189561672	0.865913137520095	NA
ATP6V1B2	37.3194235750158	-0.587044709040232	0.305978382777196	-1.91858229889299	0.055037217541789	0.139415293379608
ATP6V1C1	48.1127186909138	-0.254514803156404	0.350206698462757	-0.726755953765602	0.4673754698215	0.622286942211588
ATP6V1C2	135.974570518653	0.433499755111798	0.24518541772416	1.76804868387196	0.0770527651959029	0.178231149233302
ATP6V1D	42.8389215077455	0.85319411201061	0.283512297883847	3.00937249769728	0.00261787933623484	0.0145318454426748
ATP6V1E1	68.0282545621437	1.19470392922819	0.261951625673445	4.56078074017198	5.09637750644347e-06	0.00012341182044273
ATP6V1E2	3.27861087256942	-0.452992958839145	0.818460812193097	-0.553469331812397	0.579942075117292	0.715474226348255
ATP6V1F	88.471924158233	1.70596871269262	0.325762424886325	5.23684925690221	1.63340993260374e-07	8.17324268645987e-06
ATP6V1G1	70.6828300539165	1.36063988335352	0.32202268221725	4.22529206323289	2.38631082410709e-05	0.000423439826570129
ATP6V1H	30.0623440146257	0.113750511568845	0.311814799904097	0.364801515527265	0.715259573723526	0.819448406536005
ATP7A	6.82438496297802	-3.09622911737666	0.777962263930603	-3.97992198456152	6.89378880366078e-05	0.000950190890196482
ATP7B	1.43113809825395	-2.90278429206022	1.34902109998178	-2.15177085969925	0.0314154060250222	NA
ATP8B1	5.99605082331661	-1.51976701723634	0.630980944323049	-2.40857831113558	0.0160147900825007	0.0562114872643092
ATP8B2	10.9207709619255	-2.04035011098761	0.519399807117044	-3.92828430628936	8.5554034614144e-05	0.00111515681282046
ATP8B3	2.86320516370519	-0.0156084987382362	0.808220276642884	-0.0193121840534235	0.984592064272791	0.991884296427421
ATP9A	9.19453604190299	-2.36447185000602	0.608184035691786	-3.88775717750717	0.000101174765600812	0.00126265150734442
ATP9B	14.8994081832455	0.0551383392741936	0.403637029055486	0.136603768497696	0.891343997598717	0.936585382827156
ATPAF1	37.7769871233299	0.114693042227791	0.320173812978742	0.358221183552592	0.720177795546924	0.82326084510442
ATPAF2	21.5289522868037	1.4577568902389	0.373066386880454	3.9074999557814	9.32560585835366e-05	0.00119345147457573
ATPBD4	9.05794697993814	-0.403171596298048	0.477189853062343	-0.844887194710268	0.398173824700587	0.556589334196849
ATPIF1	117.174382196954	1.39362799346462	0.338882698001685	4.11242002522564	3.91533123284667e-05	0.000633048501629328
ATR	5.9424408102065	-1.18632151570671	0.646161806333581	-1.83595115662759	0.0663648807635331	0.159972696598489
ATRIP	5.22235563086924	0.272459883792085	0.638765148963759	0.426541561063694	0.669713270283669	0.785992698772292
ATRN	15.8681319261387	-0.683565643358768	0.412962756662463	-1.6552718915461	0.0978693579625111	0.211352972257761
ATRX	13.1406581811921	-0.254400895233176	0.453600347918217	-0.560848104285503	0.574901090328173	0.71216774746977
ATXN10	99.5543038979626	0.197094274137129	0.240964852289896	0.817937853857677	0.413392674075596	0.57174864916342
ATXN1L	4.03572762032348	0.340807688310132	0.74841667877376	0.455371583739324	0.64884193503632	0.771884298604334
ATXN2	7.60172108959312	-2.17829951650003	0.675213971140534	-3.22608774344608	0.00125494877866083	0.00839103787511197
ATXN2L	12.3474037803872	-2.09614552288522	0.537227313819337	-3.90178508978441	9.54859157818935e-05	0.00121126331847071
ATXN3	9.57881378151476	0.914444411050208	0.500658671200649	1.82648271896948	0.0677775819645715	0.162383358134516
ATXN7	2.22212161337861	-0.829029770494324	0.9301416418031	-0.891294113966591	0.372771405572187	0.533584666490124
ATXN7L1	1.91357246103685	0.80013476244553	1.12334040834905	0.712281652559325	0.47629038315252	NA
ATXN7L3	5.6494564919901	-0.387838090063191	0.618501886164106	-0.627060480718221	0.530619590754563	0.677012886910777
ATXN7L3B	17.6415753609488	-0.420220820935507	0.392721339718373	-1.07002288502289	0.284609007834459	0.445434613803175
AUH	5.08447630117988	0.546120184800756	0.706813536745023	0.772650998332201	0.439728954024071	0.596761767690631
AUP1	157.77662780631	0.633584032752309	0.258118923218376	2.45462062545596	0.014103333894603	0.0509941778284996
AURKA	77.149653140245	-0.350273465446083	0.275919668589502	-1.26947624733198	0.204271256924908	0.356134620103929
AURKAIP1	106.285626176457	1.15151078050873	0.280505153046636	4.10513235853918	4.04083449914639e-05	0.000646411070333146
AURKB	56.3181926096927	0.707670294565489	0.280347204631178	2.52426378032373	0.0115940895439726	0.0441914792076761
AVEN	14.5938892067917	1.15008629245531	0.399124526070124	2.88152247565273	0.00395759008240575	0.0198217438757305
AVL9	3.90083410377076	0.278922994618086	0.678543357605837	0.411061417802739	0.681027499913581	0.794770459167414
AVPI1	81.5933436611093	0.421790414455827	0.26554139032007	1.5884168338029	0.112192113395759	0.23308231665337
AXIN1	5.39223187918228	-0.474360108679941	0.633574917201998	-0.748704053460349	0.454035599999486	0.609886496793202
AXL	32.6916163334127	0.48714192026282	0.31751499945229	1.53423277987854	0.124972396040937	0.251200392852595
AZI1	3.79007131370229	-2.22500928851768	0.882904334602457	-2.52010235006891	0.0117320714987574	0.0445245186498493
AZI2	26.1853982076143	1.28704666414769	0.348545933486147	3.69261707137044	0.000221958108001816	0.00229973866956151
AZIN1	55.288324549231	-0.872098589226576	0.308561526162461	-2.82633612839797	0.00470838282891056	0.0224328095251072
B2M	859.610457303782	2.96759811882612	0.328538743652837	9.03271889893736	1.67458416293559e-19	8.840129796137e-17
B3GALNT2	21.9741690175068	-0.373905431950274	0.354873718071239	-1.05362953893141	0.292052559793887	0.452735055899225
B3GALT6	12.5779705118473	0.0557061647564978	0.422827743317664	0.131746711602712	0.89518463699384	0.938749788704885
B3GALTL	8.20892519385043	-0.434063630587058	0.536708310971756	-0.808751460921388	0.418658121126342	0.576822712103866
B3GAT3	24.0281981305471	0.845089214970441	0.393287556899448	2.1487819793559	0.0316516865549293	0.0935026599459832
B3GNT1	9.68637496488228	-0.156221522425859	0.483207319566388	-0.323301233445815	0.746467119963226	0.8412894804197
B3GNT2	17.4204801356529	0.982793542491607	0.430399136221469	2.28344682826198	0.0224040615352963	0.0720945082870033
B3GNT3	1.93135862254483	-0.888390610769694	0.989789074290307	-0.897555483128244	0.369422581243337	NA
B3GNT5	1.66252534876643	-1.59678319217844	1.18510594008445	-1.34737590806832	0.177859195767639	NA
B3GNT9	1.5481244558994	-0.420773629859744	1.21428442484643	-0.346519827850844	0.728952085693076	NA
B3GNTL1	3.38832580510817	0.505367540950759	0.786349993857741	0.642675074582866	0.520434957745195	0.668054988920822
B4GALNT1	23.7027670176344	-0.597739124921811	0.370651962050477	-1.61266952861944	0.106816324035549	0.225932241911581
B4GALNT4	1.35332636292874	-0.401062853539284	1.19936648368842	-0.334395582162586	0.738081072656883	NA
B4GALT1	42.6616716628494	-0.547586979461195	0.267843249089282	-2.04443076808206	0.0409110103201386	0.112748224213005
B4GALT2	20.7867381827676	-0.0354799217141487	0.377641706157	-0.0939512801041056	0.925147858317288	0.956399793215894
B4GALT3	12.8093900976263	-0.134474322224326	0.427589391258753	-0.314494056619263	0.753145829779873	0.846107009024888
B4GALT4	67.6807041357619	-0.335922837399166	0.279523683377664	-1.20176878517052	0.229453122493578	0.38687614294489
B4GALT5	15.173720678345	0.610530355328192	0.431927781497467	1.41350100984827	0.157508464661862	0.296113669853978
B4GALT7	19.5697511927163	0.42827267236372	0.3667759769381	1.16766827516623	0.242940598347472	0.402347739192566
B9D1	29.2296912513729	0.918460459995995	0.366435198284466	2.50647444431086	0.0121941872336059	0.0457195414816799
B9D2	14.335145143831	0.774567221768254	0.460627623856142	1.68154748359199	0.0926566214540689	0.203297715983387
BAAT	3.20886846204841	1.61919011585462	0.847209326338608	1.91120430986317	0.055978330246545	0.141324536284797
BABAM1	43.7661643323923	1.28562413981105	0.297403662060934	4.32282551903358	1.5404355763304e-05	0.000302303323696958
BACE1	2.33987799961468	-0.426946394892291	0.926612014812877	-0.460760693868739	0.644970304784232	0.769298842071101
BACE2	13.7597975627545	-0.238786399260795	0.412053839853322	-0.579502909973598	0.56224988368598	0.701268077017906
BACH1	3.72114231585935	-0.790862145395431	0.731188274258306	-1.08161218285079	0.279424888823498	0.439929611720623
BAD	59.0407291938178	1.03982717315105	0.318053858808754	3.26934305103431	0.00107797521489954	0.00751238436891709
BAG1	64.0934623131332	0.89430934971657	0.263084544646665	3.39932302339413	0.000675528819858164	0.00521743473303767
BAG2	20.5323140076011	0.280949357087298	0.369578735678496	0.760188100572165	0.447142156771153	0.603467581642571
BAG3	49.4940951322248	-0.844508074461437	0.30670734467605	-2.75346544228806	0.00589679953141923	0.0265268041980078
BAG4	10.1582353924665	0.0300734073448621	0.459604112030478	0.0654332860774489	0.94782902239969	0.970406059976612
BAG5	24.2001860982215	-0.732813350140816	0.359594335358263	-2.03788902684108	0.0415610322389255	0.113922574339148
BAG6	5.75961647442849	0.35431796281996	0.603443833207699	0.587159803981305	0.557096385625	0.697311634787048
BAHD1	1.86372440952439	-0.0668333365587422	1.02578514733179	-0.0651533478843842	0.948051905155662	NA
BAI2	2.11768615308986	0.40799217984069	0.931224374993395	0.43812446365956	0.661296061440649	0.779672118000042
BAIAP2	7.89025293290748	0.679447580032807	0.521122613352699	1.30381519170989	0.192296601617874	0.34122143191286
BAIAP2L1	23.7894593730805	-0.219935818685474	0.32772387171192	-0.671101002000868	0.502156188685446	0.652661138790065
BAIAP2L2	2.49089304690755	-0.242101958036446	0.939847329957275	-0.257597112126128	0.796717858704835	0.876250329784095
BAIAP3	18.345923914105	1.19128025202448	0.369415869703562	3.2247673955654	0.00126075057947269	0.00841403578892077
BAK1	11.7466863738101	0.607075709077738	0.427146696544952	1.42123470458316	0.155248538678045	0.293222553016601
BAMBI	35.1545749142298	2.16368208821496	0.357303911300444	6.05557907367992	1.39913423794327e-09	1.29579467405308e-07
BANF1	219.754354572387	0.916506588715849	0.353018079981882	2.59620297284175	0.00942603644494643	0.0379528930792363
BANP	6.38437740866538	0.0378075506940296	0.560697978088615	0.0674294400399182	0.946239832754049	0.969283026507932
BAP1	9.12631812136062	-0.456639236079175	0.488748623474338	-0.934302858661967	0.350147690151891	0.510827596051356
BARD1	6.70376720679198	-0.95036346091793	0.57770292565695	-1.64507295828076	0.0999547664060672	0.214758327984383
BARX1	4.61628667999556	1.10102758519581	0.663683453892325	1.65896494592201	0.0971228561451188	0.210084637406303
BASP1	235.619661004082	0.099946755619571	0.220576020429729	0.453117049735748	0.650464458824497	0.772882226567503
BATF2	8.18049715922755	1.50277749361614	0.599657194243864	2.50606097624004	0.0122084563864252	0.0457405544811486
BATF3	9.70235927753137	1.25443128445695	0.502984042610225	2.49397829391785	0.0126320268942311	0.0469319670052067
BAX	52.5596151822639	0.376021851875328	0.313577514497426	1.19913525202208	0.230475358710842	0.387971753391114
BAZ1A	16.6346691671382	0.824592709679427	0.417923733841251	1.97306982807693	0.0484876072522679	0.127536661028761
BAZ1B	14.8708528688644	-0.345721722662637	0.425335597613133	-0.812821039674864	0.416320670796219	0.574877536262945
BAZ2A	10.9561940536555	-1.27057986050912	0.52686341289423	-2.41159251034232	0.0158830219119327	0.0558790221080258
BAZ2B	5.73288356832422	-0.927615596947034	0.598479356217797	-1.54995420862847	0.121152507147642	0.245986186627846
BBC3	11.5897118948822	3.99398896632075	0.696673646283163	5.73294108027361	9.87039286577434e-09	7.18700743978245e-07
BBIP1	14.4210416340958	1.03551355127694	0.425543612165819	2.43338995504281	0.0149581815285032	0.0533361974258483
BBS1	3.75789857345987	-0.440677659068496	0.768380032668886	-0.573515240287868	0.566295883106366	0.705229296287969
BBS10	3.38661887778819	-1.10945940234458	0.822719834235548	-1.3485263830736	0.177489140365057	0.322126707885489
BBS12	1.78251369906319	-0.376920245137336	1.05098058177052	-0.358636735706726	0.719866861410634	NA
BBS2	10.4163103104924	0.278441030413164	0.525913540821591	0.529442596169284	0.596498455693016	0.729577880574577
BBS4	15.5669070702063	0.28169016546852	0.457552526110424	0.615645525691049	0.538128497463398	0.682305833579748
BBS5	1.72516649454205	0.913131850738198	1.05292081217598	0.86723696614098	0.385812185825719	NA
BBS7	6.85560014075735	0.256866215765538	0.526692244953629	0.487696977175262	0.625764493198114	0.754215637107408
BBS9	2.81337415660381	-1.14014082810758	0.862674972249397	-1.32163429424027	0.186289957869963	0.333703660534623
BBX	29.3882225099367	0.546397684839461	0.32875257067269	1.66203319329618	0.0965061192257387	0.209007509084174
BCAN	1.11393768712705	-1.42665613723019	1.38135821816395	-1.03279230432093	0.301701105912628	NA
BCAP29	11.973960330414	-0.0473220623284249	0.43070655540581	-0.10987077334785	0.912511861674199	0.948631374119357
BCAP31	271.749955703831	0.882440158297113	0.218942972947529	4.03045663634336	5.56685987816069e-05	0.000819845715532977
BCAR1	14.5814931909134	-0.751649456416761	0.439013745727858	-1.71213194058553	0.0868723563301837	0.194326501332522
BCAR3	13.9394689137501	-1.03129982466208	0.432609033048857	-2.38390728319723	0.0171299175585004	0.0592975965844745
BCAS1	1.24549790976748	-0.978678992997267	1.2569826749769	-0.778593860106506	0.436218997039636	NA
BCAS2	23.8476855994122	1.20373360074442	0.343201935836236	3.50736250310314	0.000452572168414568	0.00385654314295481
BCAS3	15.0687927703374	-0.486766757026843	0.3987763908735	-1.22065089149487	0.222218228796333	0.378111210254904
BCAS4	19.8544408272614	1.15473946021888	0.417919966588025	2.76306363069078	0.00572616022026737	0.0259248711859275
BCAT1	7.50580467025935	-0.834527275195619	0.562235899812804	-1.48430094107024	0.137729100773958	0.269236038876403
BCAT2	26.51058446523	0.0420256810170451	0.338344283950512	0.124209815299235	0.901149150938835	0.942479716256783
BCCIP	92.6197078832741	0.283326274171314	0.251604777668001	1.12607668581385	0.26013306141338	0.420401785152681
BCDIN3D	3.44442579583629	0.803549958411169	0.795352567904821	1.01030661223354	0.312348414193876	0.473614039502936
BCKDHA	58.1705597584581	0.600878049831786	0.287099638204908	2.09292513772842	0.0363558378599801	0.103826057918764
BCKDHB	8.25889740159751	-0.243521556475979	0.512343244629984	-0.475309392733091	0.63456646525454	0.761235469493875
BCKDK	46.8682484694681	0.0617315904537745	0.283638076622892	0.217642113459432	0.827707969134206	0.895707663492858
BCL10	7.3658180977778	0.810608907522379	0.548504749311577	1.47785212168129	0.139447363853785	0.271439024256685
BCL2A1	7.70824651784505	3.33181378895627	0.735515578984579	4.52990240336721	5.90109394433365e-06	0.000138761135555177
BCL2L1	39.1662478508049	-0.808375660343251	0.295699415558369	-2.733774968127	0.00626128199155093	0.0278695679876875
BCL2L11	4.90189874707151	-1.59325173926088	0.735072003700142	-2.1674771059718	0.030198493518807	0.0901429727372248
BCL2L12	14.9972252940879	0.993752351779868	0.449960158535897	2.20853409558168	0.027207063749178	0.0832886727698106
BCL2L13	24.6939541296712	0.50143257574552	0.320538562959133	1.56434399379724	0.117736805716313	0.241418759905386
BCL3	30.0723053581797	-0.0019291480634627	0.340848862575657	-0.0056598342411499	0.995484129752319	0.996960701978044
BCL6	2.48731257213633	-0.88826323943215	0.880313612178414	-1.00903044908514	0.312960031452674	0.474244335499277
BCL7A	3.3487350538987	-0.721456495354438	0.773209075497348	-0.933067805613091	0.350784960320484	0.511262784520108
BCL7B	23.1329369444971	0.560873385021421	0.333235376791513	1.68311477137174	0.0923528754925822	0.203010963866476
BCL7C	18.6922965914889	0.977597463445928	0.497374476858891	1.96551594207211	0.0493545523661896	0.129169263698401
BCL9	2.65360799574138	-3.09645066278926	1.17965704674235	-2.6248736201256	0.00866811342049584	0.0356795093542281
BCL9L	3.62385884094549	0.525516994815221	0.745337949179568	0.70507210238481	0.480765366682241	0.633539783004381
BCLAF1	37.9000743479624	-0.867034481116495	0.344503561686904	-2.51676492652487	0.0118437820906287	0.0447884598996503
BCMO1	13.1624083674116	1.21726400313774	0.465390850847649	2.61557355698044	0.00890777322281679	0.0363963891975618
BCOR	3.79208448377853	-1.81330707450438	0.804333761916834	-2.25442118727309	0.0241696836371943	0.0761571236081778
BCORL1	1.12991228278983	-0.892467228215748	1.29222265845739	-0.690645085330066	0.489788607148608	NA
BCR	10.3856583435388	-2.52234638220489	0.571830433400111	-4.41100409295635	1.02892373010091e-05	0.000217267534848107
BCS1L	23.4277740669029	0.483328821269696	0.357446087430624	1.35217264439495	0.176320092594616	0.320959386115299
BDH1	2.409251238272	0.191714986303607	0.971589168883819	0.197321041077324	0.843576314631954	0.905958572869919
BDH2	12.6671129917754	0.906791687984656	0.438206374411133	2.06932564411737	0.0385155387860748	0.108064591683066
BDKRB1	2.13936669995815	0.651646410966316	0.965486270130534	0.674941147405662	0.499713156762145	0.651113354201496
BDKRB2	11.3554590913903	-1.78088830612651	0.491972307042253	-3.6198954303612	0.000294722097114694	0.00281345018204063
BDNF	3.9438047537746	0.960921459670884	0.777677963131502	1.23562902027146	0.216596492426338	0.371458995884695
BDNF-AS1	1.68043626196849	-0.373433101282859	1.07534604089747	-0.347267844098999	0.728390106031428	NA
BDP1	5.947416542369	0.38537193901291	0.583147008563108	0.660848693989666	0.508709351550117	0.658043780160026
BEAN1	1.38892778844435	-0.55603197968545	1.19923251013162	-0.463656526143063	0.64289384891885	NA
BECN1	58.5771515402602	0.639277706550406	0.278137949983438	2.29841956693961	0.0215379209123252	0.0702928497657896
BEND3	1.32978815360037	-0.350709875257012	1.32312798015676	-0.265061188726023	0.790962325157049	NA
BEND7	2.24930242754569	-1.39692105537125	1.01079461306517	-1.38200286914389	0.166970820144687	0.308681127488637
BEST1	28.8682337355503	0.799744703456951	0.358802997768667	2.22892425211167	0.0258189451732553	0.0799403000408298
BET1	14.1735848026431	1.00103122506984	0.469451641082912	2.13234151820345	0.0329787812681685	0.0965049813274176
BET1L	20.0928550833863	-0.00321001954289567	0.346627596375831	-0.0092607154665643	0.992611123720111	0.995600401568077
BEX2	7.64957911831209	1.89751431083773	0.667475763972209	2.84282128769059	0.00447161361276883	0.0215971164334919
BEX4	2.2866420699808	4.11005808064972	1.25336143280919	3.27922814047161	0.00104091448457049	0.00730230905521277
BFAR	25.7153527311321	-0.317307815702447	0.335767168306384	-0.945023354436213	0.344646952992857	0.504965657743351
BFSP1	3.83189332592111	0.128652242444961	0.693707975571464	0.18545590792578	0.852871460686544	0.911675294312902
BHLHB9	2.39617249605408	-1.12559020669249	1.01422330906927	-1.10980510566792	0.267083018718826	0.428225134644398
BHLHE40	97.0404308696168	-0.45007630421876	0.238408953797488	-1.88783305765046	0.0590483657256033	0.146380052907002
BICC1	7.54148756409205	-1.30035001038239	0.575123715590925	-2.26099180946889	0.0237597642552674	0.0751071594821683
BICD1	2.52710708498355	-1.03410289904456	0.946759768395692	-1.09225479743068	0.274721122738776	0.43590405979501
BICD2	11.0801592229394	-1.96950266399849	0.529448742437441	-3.71991187462535	0.000199292303087762	0.0021147016442217
BID	48.9419824026395	1.13598478211452	0.316021418043998	3.59464491092296	0.000324834306123689	0.00302968251241512
BIK	1.64296759670296	2.85913149187796	1.34855128996239	2.12015035183252	0.0339933678129643	NA
BIN1	23.8991153296996	0.101909663345774	0.358360021479653	0.284377880448254	0.776120808392069	0.862283857203353
BIN3	15.0156915036276	0.465698932575063	0.395739540306879	1.17678140580528	0.239282766046518	0.398038040636385
BIRC2	8.25953312932067	-0.505211526782207	0.502193811989777	-1.00600906407125	0.314411209921233	0.475104272842189
BIRC3	13.0656118672155	2.58849732865907	0.531874283530975	4.86674653919101	1.13450374834535e-06	3.86390018549361e-05
BIRC5	106.113262427596	0.133316422511739	0.250946119019552	0.531255167573848	0.595241968251287	0.728814183091393
BIRC6	17.1115785316154	-1.16239026204123	0.398022205634512	-2.92041560894372	0.00349564858287612	0.0180828308368476
BIVM	1.39906022340183	-0.494509750619244	1.18502336747889	-0.417299577536013	0.676459297483971	NA
BLCAP	14.4073943497995	1.53578037687011	0.428274144827402	3.58597500087016	0.000335821130738175	0.00309389135980249
BLM	8.06802773718821	-1.71600617679481	0.568893452127921	-3.01639291219852	0.00255801555435223	0.0142953450337551
BLMH	35.0709727518231	-0.164458086358865	0.30278203815779	-0.543156679172497	0.587021930811524	0.72193098957578
BLOC1S1	2.08043157618815	1.0143423885664	1.15897202854706	0.875208688028495	0.381460366829868	0.541761979148472
BLOC1S2	39.4340121821292	0.822794307162304	0.320053428774523	2.57080297596799	0.010146303243949	0.0400166864585782
BLOC1S3	5.32314814576352	0.880685707627713	0.609559199191042	1.44479110281083	0.148516570938303	0.284013395393335
BLVRA	39.7960706811851	0.955325887669424	0.308897068818931	3.0926997505095	0.00198344699046299	0.0118111863086905
BLVRB	239.000657306317	1.20370053310166	0.267603247284856	4.4980789482736	6.85702360653417e-06	0.000154693280422623
BLZF1	9.27603000975607	0.533546615788515	0.499790263609549	1.06754103598412	0.285727593520317	0.446523376611531
BMP1	23.1349829479872	-0.776396024719159	0.360871795613814	-2.15144556641943	0.0314410479033473	0.0929844772446893
BMP2K	1.92608453974525	-0.20005450929952	0.997626846487155	-0.200530398719674	0.841065786053864	NA
BMP4	11.2988087711606	-0.520621569620976	0.508018754484662	-1.0248077753529	0.30545389692044	0.46675933373726
BMP6	10.765064817684	-0.626124780592125	0.467233851006151	-1.34006724736192	0.180223483116673	0.325543119716995
BMP8B	1.36962304023485	-0.653817579654948	1.20100841563285	-0.544390506464877	0.586172777304082	NA
BMPR1A	13.7204957487351	-1.27889231730028	0.466800000747494	-2.73970076103763	0.00614951448777968	0.0274879652675605
BMPR1B	1.91011693984933	-0.546938713894377	0.994793582290968	-0.549801208643505	0.582455729578199	NA
BMPR2	6.50653024900503	-0.941302897424225	0.609821902771883	-1.54357016884049	0.12269249645069	0.248206050493655
BMS1	28.6963914882385	-0.862079772536253	0.343928198623216	-2.50656903384851	0.0121909249419532	0.0457195414816799
BNC2	1.60374703737484	-1.37697346660778	1.20487126452323	-1.14283866430548	0.253105582415173	NA
BNIP1	8.31474929864318	1.17030090101615	0.55206226000963	2.11987122792226	0.0340169064121003	0.0988221586186575
BNIP2	15.586996593312	0.0841023739804409	0.422898153661419	0.198871461727343	0.842363293840984	0.905300453621041
BNIP3	112.33512067173	1.05071836869381	0.252523921433006	4.16086667247707	3.17042144771554e-05	0.000533864587639245
BNIP3L	58.1730127498051	-0.0561010583427399	0.285549125955868	-0.196467273905823	0.844244445114255	0.90639951713609
BOC	2.33070185269579	1.83297519330293	0.979360222827159	1.87160469720896	0.0612613130833377	0.150557947749972
BOD1	12.7874248427168	1.15604583975199	0.459729680828362	2.51462084777509	0.011916045620104	0.0448999320689
BOD1L	9.05082323040377	0.0496831625939016	0.478791220822318	0.103767906413512	0.917353535910516	0.951727178992926
BOK	5.51064533138076	-0.109366647709794	0.603283839147321	-0.181285558493283	0.85614344087296	0.913877509729725
BOLA1	10.0992687474134	0.807420796610955	0.489054395007404	1.65098362238158	0.0987419191294712	0.212845484313793
BOLA2	6.66214315274665	0.871301348610724	0.55945835457865	1.55740162155043	0.119375161403831	0.243689666299623
BOLA3	67.9511808438699	1.44996868978989	0.377649257484336	3.83945860094809	0.00012330591845326	0.00148614598975972
BOP1	96.2392334468049	-0.327810880672653	0.326892592265186	-1.00280914413234	0.315952956039785	0.477024354335485
BORA	4.64502849781907	-1.4353303302445	0.720610933411524	-1.99182424758578	0.046390344820145	0.123684156719973
BPGM	9.75101998552581	0.905017905219351	0.486452492570398	1.86044458408933	0.0628226518564814	0.153715308992058
BPHL	19.2519561956342	0.296071303631389	0.364890691994398	0.811397248894293	0.417137578521315	0.575508884937383
BPNT1	7.07226636260149	-0.660890299543068	0.558227416228509	-1.18390870876276	0.236449202428326	0.394692597508027
BPTF	6.98856335640217	-0.325792059493334	0.578448250882979	-0.563217295576615	0.573286926968341	0.710647720744791
BRAF	1.33384647734458	0.0149423710165649	1.16658977826763	0.0128085907273712	0.989780502648868	NA
BRAP	12.8441162337569	-0.984381971083592	0.456776192138555	-2.15506409490142	0.0311568189253275	0.092449719662927
BRAT1	15.5060548120965	-0.739503584454322	0.473046005741167	-1.56328047479372	0.117986638759309	0.241696339158089
BRCA1	14.6373885971972	-1.12114167110556	0.456275235840934	-2.45716090429332	0.0140039947788765	0.0506696973527684
BRCA2	3.7464963623001	-0.547072664962654	0.741604691725559	-0.737687707570633	0.460704243627067	0.616100747842251
BRCC3	26.0105727963839	-0.347114716654492	0.340656173156599	-1.01895912655287	0.308222371504842	0.468906599185608
BRD1	3.66511312979828	-1.2590269804855	0.774942971605591	-1.62467049398092	0.104232787630624	0.221828214433407
BRD2	38.103762747515	-0.560376359154882	0.299852478368235	-1.86884017835834	0.0616450531232399	0.151289742183907
BRD3	18.091575290832	-0.232137165738175	0.405618542923874	-0.572304126100424	0.567115954895966	0.705688916354947
BRD4	9.88276717328563	-0.146644516541166	0.50976773643222	-0.287669277713624	0.773599909189383	0.860367449628806
BRD7	18.8963096739834	-0.111175429032926	0.395478694520225	-0.281116102013532	0.778621351340643	0.863698700089778
BRD8	15.8723432330802	-0.694050646116852	0.415706721193272	-1.66956801690529	0.0950048627015434	0.207115701094961
BRD9	5.0826907253559	-0.71510746109279	0.756287550628368	-0.945549692704365	0.344378313732056	0.504947176936643
BRE	74.9758543850287	0.56511471026759	0.239369072831937	2.36085098037857	0.0182330556799877	0.0621985789561583
BRF1	6.88063117117345	-0.651447376965074	0.614776433442348	-1.05964923430359	0.289304206082615	0.449635522022756
BRF2	5.42745038248588	0.0578672334453398	0.63040478508519	0.0917937725322308	0.926861891972621	0.957047223026595
BRI3	6.84351500685629	0.900046864117065	0.636191186080549	1.41474274370583	0.15714393704152	0.29553361013259
BRI3BP	14.055813872977	-0.493780153059106	0.415954528846832	-1.18710127866147	0.235187674058482	0.39323412567107
BRIP1	5.51152153570488	-0.566345875818937	0.623564055155673	-0.908240093598	0.363751385456729	0.524083942092269
BRIX1	44.5281198485735	0.194434846658494	0.318955155663007	0.609599322056185	0.542127260831815	0.685646815987339
BRK1	147.451475745018	0.962081606964231	0.332617947025415	2.89245248360191	0.00382246996903347	0.0192729885067122
BRMS1	66.890455173682	0.727569723828642	0.298854420330325	2.43452890214726	0.014911188973475	0.0532225602373051
BRMS1L	7.73127926935118	-0.191027418610007	0.518457874718647	-0.368453114370521	0.712535399122999	0.817889622085304
BROX	3.03874292624854	0.171230648028051	0.801136167666442	0.213734761878013	0.830753901619917	0.89775841282529
BRP44	110.665931206875	0.958781775770728	0.21928221087809	4.37236459780025	1.22908044230533e-05	0.000249550602112686
BRP44L	5.6977639034357	0.947326122243441	0.611365552123892	1.54952486111201	0.12125559989036	0.246148168360396
BRPF1	7.75923746966579	-2.56010377024979	0.653538005318329	-3.91729899319749	8.95466572443928e-05	0.00115534614945843
BRPF3	1.93265181278705	-0.523973575912606	1.00169871721269	-0.523085002415301	0.600915101768625	NA
BRSK2	1.74001593652265	-2.28816659037036	1.24836426936477	-1.83293181847851	0.0668127112088749	NA
BRWD1	10.8239341383128	-0.323308865659556	0.450638666199532	-0.717445904911326	0.473099003448914	0.627273549970317
BRWD3	1.30253692226376	0.229250736184027	1.20546276103596	0.190176539329188	0.849170794524558	NA
BSDC1	8.1218345861699	0.179172238751715	0.558255866550548	0.320950032928122	0.748248257160965	0.842577335655447
BSG	510.021113641279	0.487076535743741	0.207923561856752	2.34257498954982	0.0191511849675927	0.0647034274841099
BST1	8.81808661149132	1.12982311153383	0.504539534444218	2.23931532496933	0.0251354064380516	0.0784500625161959
BST2	4.63827994200185	3.34602954605841	0.897519617653984	3.72808513623865	0.000192940203787209	0.00205919059609894
BTAF1	7.23661699105725	-0.834006174797382	0.608298585085103	-1.37104736924664	0.170360190012021	0.313083182967262
BTBD1	36.9982502819224	-0.712073584941847	0.396582072859778	-1.79552640846078	0.0725698690812695	0.1703786252524
BTBD10	13.5545064666047	-0.0874939517923876	0.461745579532941	-0.18948519633017	0.849712556546013	0.909638503267118
BTBD11	24.8831898288643	-1.82703380254404	0.365315959024057	-5.00124278015385	5.69619271156669e-07	2.21104421502651e-05
BTBD2	14.893698978894	-1.54678680707705	0.439512148523235	-3.51932662674802	0.000432643704851007	0.00371370100472921
BTBD3	10.0403317041409	-1.29848116019589	0.51314444811737	-2.53043984975337	0.0113919615874826	0.0437050619333726
BTBD6	11.1321587532272	-0.7435682930143	0.452795249751894	-1.64217335191068	0.100554083588416	0.215694842447481
BTBD7	5.51135838947876	-1.77834054233744	0.68138979549076	-2.60987257823053	0.00905759535020039	0.0368516731049772
BTBD9	1.10088411257951	-1.41978894210515	1.41337035519438	-1.00454133404396	0.315117758403212	NA
BTD	6.66290853598182	0.161029087022339	0.563785819673818	0.285621030900536	0.775168393865433	0.861731440373854
BTF3	371.819767380195	0.803917710912568	0.335648205505946	2.39511994321783	0.0166149291239602	0.0578821572798007
BTF3L4	29.6161433241346	0.469748537052349	0.35885383747303	1.30902470030756	0.19052598396683	0.339107092628076
BTG1	31.4836954953961	0.696599441810323	0.350310389339069	1.98852064628914	0.0467541379072167	0.124340097739142
BTG2	2.45527392084283	-0.520344400568347	0.869005982743695	-0.598781148692985	0.549318834879642	0.690852681198244
BTG3	19.2660954461041	0.890654313475989	0.381396338974392	2.33524610086986	0.0195305680833347	0.0656072980667666
BTN2A1	7.18470921108923	0.316446657577964	0.539430225152495	0.586631306187015	0.557451352357995	0.697508149823304
BTN2A2	3.76827024899503	2.71500981951297	0.873872066014169	3.10687333432735	0.00189077394892532	0.0113820756293963
BTN3A1	4.24895883158726	1.46842953000712	0.758900708476324	1.93494288990103	0.052997304243682	0.135417603631364
BTN3A2	3.6552706926246	2.36162675220561	0.839056371692732	2.8146222731629	0.00488345960149377	0.0230794836493157
BTN3A3	2.45886918751147	2.0786708394146	0.977572962100945	2.12635876809362	0.0334733981703071	0.0976276623983709
BTRC	6.65024383348632	-0.266265893879274	0.577058729312785	-0.461419055555	0.644497982691679	0.768882452119632
BUB1	33.5370984246775	-0.940589481047344	0.330349815859449	-2.84725292974744	0.00440983100856547	0.021379298703699
BUB1B	12.2001572032053	-1.98522912903959	0.521982648555162	-3.80324735800063	0.000142811629783853	0.00166240924725239
BUB3	158.651506193422	0.358000395246895	0.230533090910399	1.55292411095133	0.120441265832621	0.245029868080988
BUD13	3.93343747523182	-0.148963106643448	0.729115662925461	-0.204306551371777	0.838113950694999	0.902571102757834
BUD31	76.0334247878875	1.38866254357791	0.342744261434561	4.0515996905846	5.0868643606829e-05	0.000767244484572716
BVES	2.30458812205332	-1.55323734753861	0.999807875705712	-1.55353581951159	0.120295178740201	0.244952072736555
BYSL	20.6821786011713	0.0989037931921815	0.349098624311131	0.283311896136361	0.776937758913169	0.863009874655995
BZW1	186.685569515576	-0.470324655784112	0.290688641698863	-1.61796709027022	0.105669690191986	0.224253384733064
BZW2	47.0266900215561	0.382314888323017	0.273672665986968	1.39697871157225	0.162419972941639	0.30211946341047
C10orf10	2.20572239615898	2.45176989279783	1.11625569162289	2.1964231951492	0.0280616669581638	0.0852835577847706
C10orf11	2.92841428986442	4.50987936804303	1.19938615387785	3.7601562711573	0.000169807248424105	0.00187533988374655
C10orf111	1.35930300490384	1.12206064785666	1.19596369993899	0.93820627491779	0.348138414279208	NA
C10orf114	4.03925145330457	0.333529612870215	0.678529299261617	0.491547842124379	0.623039023142375	0.752636842830343
C10orf118	1.75041999632406	-0.0594723448261302	1.00876126941435	-0.058955817029591	0.952987299764871	NA
C10orf12	2.45357532161158	-1.87664775094053	1.02770511630415	-1.82605663936885	0.0678417307000711	0.162383358134516
C10orf125	7.03108062897763	1.13673765999281	0.618134946648263	1.83897976672665	0.0659181621152812	0.159150229959556
C10orf137	7.29251144059148	-2.51719948112485	0.698775991195975	-3.60229817973081	0.000315416264152285	0.002965418447836
C10orf2	6.723475771219	0.167847313258575	0.552702871743101	0.303684532575744	0.761368243034758	0.851708670626926
C10orf26	13.5951978712892	-0.132587528320622	0.422797861211843	-0.31359555117094	0.75382823887048	0.846625638546031
C10orf28	5.4970526621147	-1.32480916688296	0.630697210238645	-2.10054705392097	0.0356807459622235	0.102248498752891
C10orf32	5.29031750712195	0.679035086590543	0.643969087427839	1.05445292304754	0.291675603213005	0.452445421473319
C10orf35	9.03330492407697	0.914068622950607	0.483464554254281	1.89066316218468	0.0586693228896877	0.145748402604547
C10orf46	21.0450407431507	0.039722807006225	0.344978285157355	0.115145818491463	0.908329543492877	0.946800604225274
C10orf47	8.08358756416807	-0.269534391732588	0.507878272380945	-0.530706679907776	0.595622056348444	0.729025929854727
C10orf54	20.1480568997356	-0.0537809018730611	0.369171524648977	-0.145679984186749	0.884174023084451	0.932112764425925
C10orf55	30.6722958921456	-0.123036812025908	0.330581447482874	-0.372183051900641	0.70975656379995	0.815675389202119
C10orf57	18.8982097137484	0.563121414236571	0.367444251777783	1.53253564727725	0.125390307937748	0.251632944063982
C10orf58	58.605757478729	0.632663551368551	0.272208725134563	2.32418542445986	0.0201155581578403	0.067060329343378
C10orf76	6.66464541713997	-1.10570781551851	0.604959204299925	-1.82773947013182	0.0675886614152389	0.162108379650634
C10orf88	4.07080252847636	-0.242281632566413	0.694014625180754	-0.349101623763781	0.727013017587366	0.827639463313125
C10orf95	3.94693109673994	-0.39937322581603	0.798314508973048	-0.500270534140465	0.616884598956194	0.747168474908742
C11orf1	19.8738534099779	0.985246052738006	0.381583799482514	2.58199130590489	0.00982320595474138	0.0391076200867871
C11orf10	50.7556897820776	1.71090996617034	0.453527216824706	3.77245268354342	0.000161650628754799	0.00180603951152717
C11orf2	18.0924451327343	-0.000845946278051155	0.362790112636912	-0.0023317787574266	0.998139511416214	0.998379758986239
C11orf24	24.3398564597179	0.117678697765494	0.336621914226146	0.349587156368067	0.726648551200946	0.827565880632629
C11orf30	3.80366206718601	-0.631289446233566	0.759566998263379	-0.831117528377222	0.405907238515729	0.564336136983022
C11orf31	41.6710158319033	1.56019254706988	0.424378122146811	3.6764207805466	0.000236529261251719	0.00241282699545474
C11orf35	1.96996266079098	1.32175955365066	1.00476636931527	1.31548944512485	0.188345462327582	NA
C11orf46	8.8369535951084	0.66966601536959	0.520399215125421	1.28683133238046	0.198153083485851	0.348199182073339
C11orf48	82.2282623459664	1.21023824144121	0.307425939279149	3.93668226005577	8.26158787682566e-05	0.00108355086712454
C11orf49	21.7209585233925	0.257141682257259	0.401164339728955	0.640988385036904	0.521530229326848	0.669238576431961
C11orf51	48.2037845093432	0.984803327277117	0.347124230565774	2.83703423892938	0.00455347286884795	0.0218547949304969
C11orf54	10.0190063940307	0.0909052433405213	0.497725569964144	0.182641296381599	0.855079479483696	0.913111069524513
C11orf57	9.49159713817322	0.989729862131066	0.514794679237471	1.92257205066121	0.0545338168872563	0.138443998194097
C11orf58	130.756829646083	0.65008133052573	0.233463451268248	2.78451006782552	0.00536086567790525	0.0247227283471261
C11orf63	1.36205374306506	-1.07573511010782	1.23525553779991	-0.870860382479072	0.383830390755917	NA
C11orf67	15.4482302658085	2.03697154445828	0.448218503289445	4.54459494534269	5.50409936707013e-06	0.000130320571731153
C11orf68	13.6816186238208	0.406592831842665	0.426268841198931	0.953841314554154	0.340163972950993	0.501445442687555
C11orf70	3.61059414705461	0.431211113027468	0.727456207301477	0.592765734486011	0.553337942477242	0.694335868394903
C11orf71	8.31066524126965	0.470296047363304	0.497272740378679	0.945750710173995	0.34427575113519	0.504947176936643
C11orf73	39.3360826994326	0.865960585585723	0.313747808137537	2.7600530206927	0.0057791981308078	0.026131380670265
C11orf74	10.186560694241	1.40452321587637	0.49205308674562	2.85441399253426	0.00431163045550315	0.021026504447825
C11orf75	8.74435999832424	0.58732387389043	0.535915671676688	1.09592591695052	0.273111196175671	0.434512335999279
C11orf80	10.4781680243706	0.74794131306926	0.454971224604737	1.64393102820743	0.100190450068783	0.215177130151793
C11orf82	9.6471308975844	-0.892011275547121	0.499943954646042	-1.78422254586249	0.0743875101562538	0.173488697201177
C11orf83	45.7030831794553	0.814704520524484	0.348985031497857	2.33449703280322	0.019569711254928	0.0656761002636777
C11orf84	1.79815234002374	0.349883380726508	0.983154524974183	0.355878320079639	0.721931692377677	NA
C11orf86	21.8034964749183	0.0253024922351023	0.461983512162032	0.0547692538131705	0.956322295525055	0.975476787481576
C11orf9	10.1066584658766	-0.897514427223558	0.504700791983184	-1.77830992437488	0.07535296727992	0.175159979863803
C11orf93	1.45156255539983	0.824723071520355	1.13056854187345	0.729476401451716	0.46571029789765	NA
C12orf10	31.7436013121394	0.780907537541631	0.342603673055558	2.27933206488127	0.0226473333312158	0.0725897223166293
C12orf11	17.4979527626909	-0.343816496797644	0.409484078311198	-0.839633370400185	0.40111398285166	0.559312006007135
C12orf23	12.2135293765497	-0.632021553830505	0.450267039744306	-1.40365937997463	0.160420303751267	0.299656511301502
C12orf24	14.2175299379136	0.767121958181758	0.429386122814874	1.78655507810273	0.0740094277064106	0.172863260657964
C12orf26	3.65352975120539	0.887433180704252	0.77759974572016	1.14124674755696	0.253767255748388	0.413774716046999
C12orf29	10.2645405830991	0.160643465705827	0.472334015221572	0.34010564670103	0.733776969539039	0.832318139707044
C12orf32	32.3382793238695	-0.384642287557333	0.323226298980239	-1.19000925596357	0.234042754093096	0.391977061820258
C12orf34	1.40076783202307	-1.17629038049788	1.22178041412386	-0.96276742277081	0.335664252671777	NA
C12orf35	5.6231978289503	-1.23781829366884	0.679772181817183	-1.82093108070394	0.0686173339158841	0.163735667305866
C12orf39	1.53366736231594	0.507851403623392	1.11772875756153	0.454360147922949	0.649569631005554	NA
C12orf4	6.52081067454913	-0.375629461703529	0.550013042840572	-0.682946462075826	0.494640673373643	0.645699335988987
C12orf41	14.364745316718	-0.11303025765099	0.425521343161923	-0.265627704620161	0.79052594667973	0.872321587065697
C12orf43	9.31774690515615	0.493669249599527	0.492576688397533	1.00221805300114	0.316238290516199	0.477318637779846
C12orf44	32.1976125029852	1.07146110296749	0.33053155663728	3.24163028144177	0.00118848097225411	0.00807463455923997
C12orf45	13.1609937581547	1.35683789091318	0.449431716370506	3.01900787481279	0.00253603939490439	0.0142045113694433
C12orf47	22.2301921032738	0.776535172315218	0.382340299338777	2.03100529465025	0.0422544575070223	0.115366579353282
C12orf48	15.5755515705686	-0.603199938884625	0.442515194472867	-1.36311689726986	0.172845672240782	0.3165489345218
C12orf49	12.895178149514	0.262048666826639	0.423150616070476	0.619279889652802	0.535731990300087	0.680133981870584
C12orf5	22.9077781310686	0.369589262834622	0.354370724965127	1.04294524574792	0.296973652622826	0.457462478026232
C12orf51	4.13072759156381	-0.247472587968145	0.754561557635709	-0.327968719667562	0.742935313763565	0.839369828005963
C12orf52	22.2318687352445	0.0907846064808707	0.352913624992348	0.257243132743427	0.796991088929406	0.876250329784095
C12orf57	66.7048965475427	1.13866433164227	0.3662431416335	3.1090393298934	0.00187696731163733	0.0113240119292954
C12orf60	2.16125701305256	0.554548554538351	0.97430696325421	0.569172319867391	0.569239203384009	0.707228466619012
C12orf62	85.4473020087777	1.52282589574166	0.352453642252564	4.32064167647449	1.55576130375258e-05	0.000304744486920588
C12orf65	11.6445535803338	1.25651461666188	0.450731121934709	2.78772544320535	0.00530795078252553	0.0245270872201273
C12orf66	7.72754109067263	-0.299141448511805	0.514133799477664	-0.581835796082107	0.560677290099129	0.700133746761277
C12orf73	5.47402975527659	0.283737736264667	0.584834189448884	0.485159283406543	0.627563361926434	0.755332024102538
C12orf75	119.584320651409	0.933715070554054	0.299107094000241	3.12167477563505	0.00179825472522609	0.0109808984320053
C12orf76	1.89083227967607	1.22895959331034	1.04973460390569	1.17073362041969	0.241705866807628	NA
C13orf27	10.794657205529	0.759049054647348	0.500043883761793	1.51796488127618	0.129023252119564	0.256878652815078
C14orf1	43.6847673480093	0.371482623593314	0.298239692733509	1.2455841145372	0.212917117235797	0.366461811509188
C14orf101	5.78779121646389	-1.55653124321703	0.69912925487542	-2.22638551077997	0.0259883701602985	0.0804412817802497
C14orf102	4.03418278809368	-0.10792030575344	0.699565769715511	-0.154267562001107	0.877398772882558	0.928521976080496
C14orf105	4.54172772482525	-0.169212443229593	0.658796356845499	-0.2568509091942	0.797293868185348	0.876400693420187
C14orf109	20.4442114850547	0.335912691737171	0.346584066585575	0.969209851585115	0.332440496727114	0.493102945271828
C14orf118	3.38857033708984	-0.287790238883046	0.728517678672389	-0.395035353716466	0.692816796913677	0.803554843657541
C14orf119	78.0363445361732	1.10699225340189	0.275291168613613	4.02116878277204	5.79100915939067e-05	0.000836408682692842
C14orf126	10.5981716554333	-0.963981975222557	0.486499248961639	-1.98146652287755	0.0475389800330059	0.125661864208063
C14orf128	3.2193680248643	-0.07180662166419	0.831098807293924	-0.086399620639565	0.931148748490007	0.959971534670197
C14orf129	27.6418023634037	0.0202582507578301	0.448478266681688	0.045171086901762	0.963970940027858	0.979275010566162
C14orf132	9.20677004353344	0.202791942312881	0.492954016086629	0.411381053191874	0.68079314466305	0.794672639176615
C14orf133	9.85612300728839	-1.02264958031322	0.491962515938736	-2.07871442880533	0.0376436059872957	0.106239292171576
C14orf135	7.39516667924096	-1.79269677131424	0.599449789110532	-2.99057035948625	0.0027845697147575	0.0152171258014543
C14orf142	15.0754794809054	0.745504563690297	0.449775810597846	1.65750257378085	0.0974179089537263	0.210593423983096
C14orf149	14.1299326566967	0.678580434769081	0.406393490624174	1.66976206662872	0.0949664483008677	0.207074713168228
C14orf159	7.84683934310186	-0.646988183029744	0.516583769140408	-1.25243614236337	0.210410983468383	0.363587424461406
C14orf166	111.873945808124	0.754354647998338	0.23119418859741	3.2628616340869	0.0011029335476125	0.00764092676882727
C14orf167	19.7506186122294	0.690916856894225	0.372535289976137	1.85463464934686	0.0636484166652687	0.155229419737399
C14orf169	8.66149760750897	-0.527051103562801	0.502513452277231	-1.04882983962792	0.294256441217393	0.455008858722269
C14orf176	1.72374846169054	0.514557780268856	1.00825416860766	0.510345304080847	0.609809568669446	NA
C14orf178	1.74831248737515	-0.110595223649513	0.995007789481908	-0.111150108389703	0.911497314128206	NA
C14orf182	12.3727618306018	1.23473315627213	0.437915527277634	2.81956925333986	0.00480881530972838	0.0227879138420611
C14orf2	212.770583954875	1.35923143082115	0.330691889287487	4.11026540067182	3.95204619001398e-05	0.000637033643880422
C14orf21	1.37238868876832	0.224312044962852	1.13706666588945	0.197272553748982	0.843614256231619	NA
C14orf28	1.61986811470422	0.608190387661859	1.16274068169042	0.523066232427387	0.600928163201117	NA
C14orf33	2.05123669691627	0.660617708774789	1.00655509491077	0.656315498391425	0.511621147613345	0.660434781330444
C14orf38	1.48134390361908	-1.41609190376115	1.2112004315605	-1.16916396895324	0.242337574940199	NA
C14orf43	7.89787079809396	-0.653213875235766	0.513525709182539	-1.27201786308925	0.203366772526026	0.354958899707354
C14orf45	5.44709903631179	-0.0404710764757578	0.615768798090018	-0.0657244676919167	0.947597192125656	0.970390994613257
C14orf79	4.31090945449743	0.274617358223406	0.757618582537232	0.362474422556697	0.716997533706432	0.820869655267025
C14orf80	16.3542271202702	-0.277503879215848	0.427762903616746	-0.648732923938811	0.516511019617908	0.664715181024606
C14orf93	3.88313566161602	0.586896453235979	0.729722045040957	0.80427397969461	0.421238761651075	0.579697286081429
C15orf17	17.4048361006716	0.297268958339663	0.371857855663536	0.799415566491722	0.424049487219069	0.58172975497771
C15orf23	12.9598512173295	0.664452561484325	0.425509558365908	1.56154555971911	0.118395082977694	0.242157165067511
C15orf24	139.831840646649	1.37135119349637	0.228390673168406	6.00440978815802	1.92029145479199e-09	1.68953643164116e-07
C15orf29	10.0131856740368	-0.318984348287688	0.555986147178087	-0.573727151129027	0.566152452170862	0.705203406059545
C15orf37	6.00270826226035	0.720490755750271	0.570345994628649	1.26325206547542	0.206498606926039	0.358990088156272
C15orf38	2.16524770811323	-0.534074292072536	0.991426535166537	-0.538692755467578	0.59009887334144	0.72419666450528
C15orf39	3.61680304422362	-0.874215440496171	0.762772098411216	-1.14610306580049	0.251752509226937	0.411710500684324
C15orf40	39.710221121193	0.800148775807754	0.318137433456083	2.51510413947628	0.0118997228279002	0.0448597536611637
C15orf41	4.93304194427947	-0.916204198800804	0.652761031985285	-1.40358286402957	0.160443100813354	0.299656511301502
C15orf42	6.59691972171916	-2.2951705921592	0.693002680327026	-3.31192166684856	0.000926574864755935	0.00670053248088573
C15orf44	23.9740679547748	-0.121054479944032	0.350237071651168	-0.34563582710799	0.729616417404629	0.829380936149664
C15orf48	7.20313013089274	2.2110491174535	0.691628696443035	3.19687301701718	0.00138926070459899	0.00901856761769821
C15orf52	1.5219935055169	-0.782228000040639	1.12264083634073	-0.696774938804407	0.48594365217945	NA
C15orf57	4.33954775959725	0.942668474511665	0.679334318695597	1.3876355846731	0.165248039959126	0.306408290461618
C15orf58	1.49357456911281	1.92695287110014	1.22294871450332	1.57566122622137	0.115103897753491	NA
C15orf61	15.461146210988	0.459773412694496	0.394224891941193	1.16627189731865	0.243504531655773	0.403028820382763
C16orf13	32.4688334941107	0.941694418121906	0.412354806333408	2.28369938620408	0.0223892041616092	0.0720945082870033
C16orf42	49.0873942302635	0.907385292066301	0.289842372370679	3.13061642659289	0.00174439837963784	0.0107051065300892
C16orf45	18.6705062822416	0.495277843938392	0.431325718492539	1.1482687507468	0.250857635234425	0.411074796337895
C16orf46	1.20722145939901	0.812354841111103	1.27323268633442	0.638025437007778	0.523457121852561	NA
C16orf48	2.38750838447772	0.956041098705501	0.987575585728261	0.968068786350661	0.333010017410178	0.493670284164091
C16orf5	4.62772752787173	1.52836779067665	0.725499322990796	2.10664261460109	0.035148569907538	0.101254734265699
C16orf53	22.1566393984685	0.222040228038605	0.399960481617971	0.555155417206168	0.578788360350859	0.714489363739893
C16orf55	2.41207900937253	-0.497970709479032	0.894649994713638	-0.556609525983872	0.577794243860425	0.71415963786916
C16orf57	62.8378958439711	-0.349884689542452	0.272256551597924	-1.28512863139166	0.198747337912633	0.349031003606385
C16orf58	21.4487996642112	-0.391970464246039	0.355291056465062	-1.10323763324052	0.269923982415176	0.431078113196102
C16orf59	10.4051437987258	-0.348422171267244	0.544859918279094	-0.639471099962196	0.52251650845986	0.669902109016709
C16orf61	51.5128327544878	0.911315671889426	0.280724326574632	3.24630103493061	0.0011691513955895	0.00797454363272886
C16orf62	32.9160296775652	-0.982794473815635	0.335090171458456	-2.93292539598548	0.00335784567743986	0.0175418776162346
C16orf7	7.81231744625795	-0.131481883288663	0.610764998099061	-0.215274096744059	0.829553623980717	0.897195980535588
C16orf70	9.7718624420765	-1.32017781473811	0.501183913053918	-2.63411849493277	0.00843560427667973	0.0348583600599548
C16orf72	9.48855111613389	-1.2013621701367	0.554895962627073	-2.1650223664433	0.0303859724647677	0.0906001404357576
C16orf73	2.08097106238992	1.93138250320172	1.06479730221303	1.8138499216589	0.0697008343504892	0.165743560601906
C16orf74	6.8074944817108	0.872027293217403	0.572015131560194	1.52448291156025	0.127388122419088	0.254438856697074
C16orf79	2.29825557606288	0.335107082320214	0.871788017387482	0.384390557838179	0.700688997748263	0.80966120589101
C16orf80	35.6512112781073	0.240407563802309	0.304128852492225	0.790479304519308	0.429247903864387	0.586902130428659
C16orf87	5.63325310997809	0.53379707321088	0.604368960717131	0.883230456735383	0.377111769043623	0.537677007932342
C16orf88	14.0582897567071	0.346769109560925	0.443747684261901	0.781455592580088	0.434534585230249	0.592129085036263
C16orf91	22.4791174044776	1.46641255626273	0.384474070663813	3.81407399914094	0.000136694508088969	0.00160894160134151
C16orf93	1.18899856581621	-0.897225817917507	1.31530204246075	-0.682144320432224	0.495147698079912	NA
C16orf95	4.15247684073779	0.635753486147686	0.6929556179421	0.917451954622593	0.358905858407447	0.519106637624574
C17orf100	2.11423012194427	1.73366305730398	1.0036291577596	1.72739407170478	0.0840969145966157	0.190117577961012
C17orf101	12.6551866545961	0.104543346915895	0.42475961157935	0.246123558045408	0.805586587207478	0.881569567551467
C17orf104	3.33657557580607	-1.14269475116304	0.809943987622405	-1.41083182124411	0.158294209229091	0.296850845655549
C17orf108	2.27077752502989	0.521530862738324	0.910925172501579	0.572528763593279	0.566963804981705	0.705647041494381
C17orf110	5.76322063951271	0.936767728895169	0.656660014733258	1.42656429183631	0.153705522945119	0.291037107470332
C17orf28	13.1050059288241	-0.725197802758768	0.431789600724064	-1.67951660147139	0.0930514061361732	0.203910377444491
C17orf39	6.60398893445738	-0.523479953846565	0.575081851039963	-0.910270343082324	0.362679954845023	0.522968446224222
C17orf42	12.3509984829055	0.704622767854696	0.440667654558783	1.59898908069438	0.109823028855312	0.230427571274718
C17orf48	5.08996819609461	1.47220229354218	0.67910819418622	2.16784645826036	0.0301703707150827	0.0901354765166505
C17orf51	6.0383932357616	-1.19877230619552	0.620828546455809	-1.93092330086797	0.0534925381849785	0.136287214806227
C17orf53	6.03893601387679	-0.825573246319034	0.635378979314587	-1.29933987934196	0.193827314156145	0.342727982391656
C17orf56	4.83970264622364	-0.0537258850637249	0.639863150055432	-0.0839646494083471	0.933084538168496	0.960935091102515
C17orf58	9.39154799859548	-0.299778680002988	0.531535952427266	-0.563985707145575	0.572763859325934	0.710186826396149
C17orf59	5.35809489474832	0.64579970698838	0.661140704730957	0.976796168148775	0.328670073475854	0.489435632688021
C17orf61	17.2801542048933	1.63664910930013	0.875689484640049	1.86898339880474	0.0616251240817495	0.151275996292749
C17orf62	37.15574309762	-0.0706746935919422	0.314764493637943	-0.224531975557687	0.822343389092853	0.891589803043986
C17orf63	5.56260235669752	-0.459466982660704	0.644253897819062	-0.713176876719099	0.475736313019102	0.62966328103995
C17orf65	6.37898415152488	0.936458834105942	0.562137933950112	1.66588799216146	0.0957357257244023	0.208064592877365
C17orf66	2.15526392212585	4.81177487347552	2.40001012052395	2.00489774285829	0.0449739800752384	0.120608402751935
C17orf70	14.3323331148633	-1.55100380951822	0.479074427927708	-3.23750072870152	0.00120581631668062	0.00813794661634396
C17orf75	13.2832110540779	0.52457407513937	0.411709900249736	1.2741351976748	0.202615506256013	0.353961546138529
C17orf76	2.96037592901394	1.77556128681084	0.917626658543606	1.93494954650608	0.0529964873041373	0.135417603631364
C17orf76-AS1	256.99287999832	1.66618413085835	0.363943679526644	4.57813729043305	4.69134762356068e-06	0.000115727215442883
C17orf79	73.9365475947942	1.38505532810465	0.29221675537817	4.73982173374073	2.13906330414247e-06	6.18746037400991e-05
C17orf80	8.64591041277449	-0.923855620824998	0.561118746807174	-1.6464529586328	0.0996705374892928	0.214278463614733
C17orf81	68.1731832783805	0.976664842817082	0.36439044881153	2.68027014978714	0.00735627652860204	0.0314581074402433
C17orf85	7.69413187056842	-0.616017579101805	0.537366845296587	-1.14636320512444	0.251644900602567	0.411662919705438
C17orf89	72.5436815086208	1.34130624980187	0.331880855108919	4.0415294499638	5.31037103269037e-05	0.000788885350208611
C17orf90	22.6449754082199	0.98544523807964	0.344474974404606	2.86071648537863	0.0042268486058164	0.0207182300743777
C18orf10	57.6844892987899	0.568054506015448	0.270550636512776	2.09962361699571	0.0357619635691767	0.102379287246032
C18orf19	8.27717138349797	-0.213200393186432	0.529233608086945	-0.402847419227779	0.687060474544289	0.798909863811976
C18orf21	3.19603419470803	1.73130351764865	0.844757342203828	2.04946844632563	0.0404163302343536	0.111881388205114
C18orf25	5.06064360572115	-0.893075724177484	0.714018233980045	-1.25077439437274	0.211016799385246	0.364336119036701
C18orf45	4.69133503843306	-0.937932240274088	0.699897647981444	-1.34009914589534	0.180213113737067	0.325543119716995
C18orf55	27.6761472217865	0.186834515834029	0.348676066717508	0.535839805676711	0.59206926897411	0.726108414662406
C18orf56	15.3391459822437	-0.0928818655078322	0.402792399008367	-0.230594881473676	0.81762954445064	0.888485981408047
C18orf8	13.1204892290552	-0.00580053105927482	0.415792950750761	-0.0139505276575789	0.988869450400909	0.993813411728212
C19orf10	73.2799996651873	1.06334368013466	0.248905534374072	4.27207728750857	1.9366042681509e-05	0.00036252957204144
C19orf12	27.5254460311529	1.42173821408495	0.341930061548826	4.15797958110195	3.21074714641373e-05	0.000538080450346606
C19orf2	42.6951186287118	-0.353794988316747	0.302784852174446	-1.16846990784371	0.242617270618156	0.401980853911178
C19orf20	12.3308709460579	0.947621065267435	0.463593723618892	2.04407656313839	0.0409459840715975	0.11278572914895
C19orf21	78.5493389379104	-0.463030904948415	0.286214498886054	-1.617775852553	0.10571091218182	0.22429578191633
C19orf22	13.0673233681709	0.516207991007411	0.436980485632995	1.18130673560777	0.237480892506873	0.395913984381426
C19orf24	12.9945079994727	0.591072181528247	0.444052031739104	1.33108766378874	0.183160167602807	0.329569694279955
C19orf25	5.84328584123066	0.55856867914609	0.591849256277366	0.943768490408174	0.345287965720488	0.505554062137971
C19orf28	56.7732069245965	0.418951169406022	0.262612478273894	1.5953208779709	0.110640499180661	0.231455166821191
C19orf29	3.84383448786717	-1.06711476518802	0.742794121139069	-1.4366225240873	0.150825279970039	0.287045838568968
C19orf29-AS1	2.43234086739681	-0.130481307399749	0.905317293739855	-0.144127708928139	0.885399624592031	0.93284594715524
C19orf33	170.898267946503	1.45596527460116	0.419543524841263	3.47035572805475	0.000519769487446526	0.0042872861316097
C19orf39	4.52457796741694	0.990474250325031	0.670081714828775	1.47813949911784	0.139370443593439	0.27133932204675
C19orf40	8.82417477771119	0.756681989675293	0.488893855614461	1.5477428913977	0.121684211000043	0.246781002638966
C19orf42	33.5864062495687	1.28845100313585	0.331054880969218	3.89195591789403	9.94393153367481e-05	0.00124688870703728
C19orf43	57.0876715026855	1.38813249670076	0.316181594970029	4.39030139256633	1.13193659998595e-05	0.000235719657251512
C19orf44	3.19229204981614	-2.11193009572812	0.926222723416957	-2.2801536200029	0.0225985789977282	0.0725189187588164
C19orf47	9.05267122720371	0.448894822901082	0.486534086456564	0.92263797213139	0.35619590031351	0.516718550359454
C19orf48	132.33499248725	0.877242860576413	0.28574009271252	3.070072709254	0.00214006664634238	0.0125526798067127
C19orf50	59.2180566117311	1.00805713814865	0.348168969798543	2.89531010972038	0.00378784125554189	0.0191624475208487
C19orf51	3.466655396887	-0.100043233354305	0.815259467948837	-0.1227133658515	0.902334079445343	0.94315842102603
C19orf52	5.25181714378216	-0.180209918342153	0.661781521500997	-0.272310290461747	0.785383444455212	0.868644291489433
C19orf53	56.5637182478427	0.94090522266373	0.384365396338296	2.44794466834782	0.0143673717544011	0.0516494852591691
C19orf54	11.8067216818778	-0.476840850996178	0.454362996583059	-1.04947113779546	0.293961332216149	0.454812975606405
C19orf55	2.16219858454832	-0.574720258441294	0.921944516376585	-0.623378357626175	0.533035916634888	0.678714109714966
C19orf56	84.5828767259393	1.29015010838927	0.28200963971129	4.57484400075853	4.76574955263406e-06	0.000116474036520163
C19orf6	37.3885174080253	-0.489705595555504	0.348537905134477	-1.40502822889969	0.1600128842266	0.299223526685166
C19orf60	38.0699415960846	0.879139557256271	0.35429850270293	2.48135273095807	0.0130884782344347	0.0481324114242987
C19orf63	14.3421550923266	0.602611127164808	0.439417755222595	1.37138547544476	0.170254822805422	0.312944014481136
C19orf66	14.3331906778575	1.38025693693297	0.450144010901228	3.06625636131328	0.00216757380135908	0.0126507706991427
C19orf70	46.3108921223492	1.3479892320087	0.482709556853358	2.79254722196893	0.00522948340073176	0.0242587371462768
C19orf73	3.11160260162247	1.57789851970032	0.881847059576395	1.78931085902615	0.0735647662010463	0.172140248570622
C19orf76	1.20372052542638	-0.076716496662519	1.25895190383744	-0.0609367970521173	0.951409544075162	NA
C19orf79	36.539654546556	1.89483625873388	0.451841476932626	4.19358636926645	2.74578462729709e-05	0.000478382740841629
C19orf81	5.23874533610909	1.67138672055357	0.646816051153868	2.58402171308511	0.00976556461922029	0.0389957758130589
C1D	6.2942488544106	0.849481324693905	0.584421902787858	1.45354121849581	0.14607354405206	0.280557996277381
C1GALT1	13.7118687652381	-0.18182858097593	0.407916079359194	-0.445749972056922	0.655777862982288	0.776528067033974
C1GALT1C1	31.283910173072	0.822006989921512	0.332324599563691	2.47350629776046	0.0133794445962167	0.0488958726365026
C1QBP	424.361221570986	0.702086636489678	0.227463968213425	3.08658396318368	0.00202470756188709	0.0119892666508154
C1QL1	14.2389442521539	0.322090637506976	0.442189212139612	0.728400034791628	0.466368741983805	0.621530092410851
C1QTNF1	6.28142379918747	0.970799542061627	0.588940739251693	1.64838238783604	0.0992742278168722	0.21378187682617
C1QTNF6	22.5883340854219	-0.448190516838075	0.335776332392581	-1.33478888653195	0.181945451846248	0.327924219971438
C1R	19.2748350947495	0.314870878690228	0.421613544685927	0.746823442128229	0.455170143277559	0.611254944381132
C1RL	2.9882948169883	-0.241542249193275	0.822757555604784	-0.293576458274788	0.769081567038941	0.856827736430587
C1S	63.9745466322567	0.162731094387564	0.278473861262445	0.584367572776245	0.558973038634228	0.698666667680855
C1orf106	10.9783179343244	-2.06248862096054	0.529875394084498	-3.89240308945472	9.92561524725265e-05	0.00124607188799636
C1orf109	6.48044826106604	-1.7643454544245	0.657690241472344	-2.68263894333407	0.00730438025933052	0.0313239832567066
C1orf112	10.8957765394839	-1.07893724316689	0.513165034094888	-2.10251511985789	0.0355081765878809	0.101891355333985
C1orf115	6.91613761536882	-0.809851154516189	0.544020722830767	-1.48864026778648	0.136582121957846	0.267340386286788
C1orf116	4.88513124654589	-1.84017345245853	0.778408729262298	-2.36401954819093	0.0180778586694832	0.0618089481322552
C1orf122	47.4278705973469	1.26899993231886	0.338644684546644	3.74729027274624	0.000178755185936655	0.00195574844882819
C1orf123	22.4562680284312	1.26010489552639	0.359864417563673	3.50161014544715	0.000462455771002781	0.00392492606933067
C1orf124	4.46047199306219	-1.07420889159482	0.683348516456283	-1.57197808398775	0.115955633961102	0.238833317081802
C1orf131	14.1581767899446	0.875249010718835	0.425532386468817	2.05683289580351	0.0397023026092804	0.110425951250996
C1orf135	3.21423808899467	-0.438281394146216	0.765849012872735	-0.572281724960645	0.567131128553867	0.705688916354947
C1orf144	33.5084827522572	-0.379935865025539	0.312743725420387	-1.2148472827547	0.224424343302394	0.380821635581272
C1orf147	1.6439569778687	0.12213087939635	1.1095076511981	0.110076644594985	0.912348590494631	NA
C1orf151	65.8252720072406	1.28934208883256	0.419558216950776	3.07309459507935	0.00211851321240079	0.0124470019457582
C1orf159	8.66753765565093	0.133784246285768	0.51966550296034	0.257443000398619	0.79683681167418	0.876250329784095
C1orf174	10.8489226583302	-0.159460760237521	0.483879066014772	-0.329546722388385	0.74174248490053	0.838381025112921
C1orf182	2.46879743289049	0.532564152790264	0.91493977561418	0.582075637090719	0.560515734611963	0.700097613395611
C1orf198	17.1148349111201	-0.790330734100426	0.403056173948902	-1.96084512577302	0.0498970921783277	0.129956219159698
C1orf201	4.03057867587783	-1.10367399215346	0.712879979908603	-1.54819047141001	0.12157644485499	0.246627212889162
C1orf204	1.98337560227192	0.441637172731568	1.04891980751151	0.421039978050678	0.67372588940633	NA
C1orf21	4.8949778029243	0.79341299541029	0.662054305336104	1.19841074820516	0.230757150182192	0.388260397071487
C1orf212	34.7900749528581	0.765308236346398	0.308235312898142	2.48287008114252	0.0130328610948734	0.0479612922410852
C1orf213	2.31257922568988	0.852000331342075	0.898261579328898	0.948499135383943	0.342875412762776	0.503768244913636
C1orf216	7.02208617239086	-0.125327590500636	0.544257939195669	-0.230272415843582	0.817880093665376	0.888575635822087
C1orf27	14.8197142944441	0.415002269023154	0.390028915256268	1.06402949317354	0.287315339027719	0.448009946751537
C1orf31	43.1135654481787	1.27290737956566	0.39783845221747	3.1995584450692	0.00137638277571363	0.00898136547959484
C1orf35	9.87686486013417	0.769242185653859	0.503773607112177	1.52696007649835	0.126770939180275	0.253301963638407
C1orf38	1.60719262839296	0.680834732811753	1.05689559142167	0.644183529894314	0.519456429754669	NA
C1orf43	171.706914592909	0.505738519975601	0.258778940664346	1.95432641727821	0.0506626266051473	0.131295044599201
C1orf50	3.91130829842412	1.95075401183378	0.771922321088292	2.52713771650431	0.0114996399567215	0.043984762691779
C1orf52	7.56759995547222	0.720544430257346	0.602910775225896	1.1951095582715	0.232044228012338	0.389737162828682
C1orf53	6.7584998908576	1.38058007447028	0.590861058427266	2.33655620856968	0.0194622717220168	0.0654820474318206
C1orf55	7.34383623528208	-1.40226448005	0.613143528338045	-2.28700853102193	0.0221953251548824	0.0717482961037619
C1orf56	5.33832533765582	0.640842831231205	0.603234095458116	1.06234517587161	0.288079012730432	0.448434660637833
C1orf61	1.88557772714675	-0.62933669076812	1.04415119203411	-0.602725635491645	0.54669122466162	NA
C1orf63	2.98815304844275	0.0657943138959613	0.8174467387287	0.0804875850361641	0.935849469905441	0.963312733085858
C1orf74	3.2099279594201	-0.342838295843933	0.790750646792809	-0.433560563288116	0.664607577798368	0.782353306544227
C1orf85	18.2518497357703	0.865396419153818	0.384988922300142	2.24784758476542	0.0245859104135615	0.0771214500497363
C1orf86	18.8369507580963	1.43736838396602	0.420624472888247	3.41722480885678	0.00063263015979969	0.00494763646456676
C1orf9	10.3525727048613	-1.23158941945173	0.531294768735598	-2.31809061922957	0.0204443966306208	0.0677294903229905
C1orf93	11.9575787559338	-0.159020354175769	0.452766169586986	-0.351219602650144	0.725423604955113	0.826929650304047
C1orf96	2.33562324312677	-0.302264808978537	0.901428723752529	-0.335317481031943	0.737385608343776	0.834541241193054
C20orf108	12.0612826401058	0.304338582631903	0.435245372548836	0.699234505009596	0.484405490148527	0.637381999624645
C20orf11	10.3874449767353	-0.661421552738355	0.52999367133801	-1.24798009581613	0.212038346432287	0.365382872797794
C20orf111	38.4427036021506	1.1073186628596	0.278374531744689	3.97780161827152	6.95553640471189e-05	0.000957451803923704
C20orf112	4.80909024913173	0.00201772354054902	0.647840023252347	0.00311453980632356	0.997514960792158	0.998271370241099
C20orf118	1.98854770967529	-0.758596540475692	1.01571145780133	-0.74686224581713	0.455146717504069	NA
C20orf132	9.574398455089	-0.120645352471009	0.480737958100692	-0.250958657285263	0.801846073165587	0.879299007112823
C20orf177	3.76084521215661	-0.556899373454157	0.809964067542451	-0.68756059159991	0.491729532054662	0.643478071784539
C20orf194	2.00409230508083	0.0170649689845448	0.943978081634024	0.0180777173925537	0.985576853992182	NA
C20orf196	6.40156552429692	0.00842509213426805	0.590321506300967	0.0142720399720159	0.988612946230112	0.993789915861898
C20orf20	15.6530936998951	0.311172463376324	0.387258161890223	0.803527191931808	0.42167008653129	0.579957631736905
C20orf24	14.0609102527031	0.923426452904641	0.460256564731524	2.00632978139767	0.044821074605694	0.120380231110601
C20orf27	58.0854738203668	0.597848100955894	0.351235435060748	1.70212923093165	0.0887311453872319	0.197350628396544
C20orf29	11.8111852843724	0.024434084539536	0.428954706873073	0.0569619219652623	0.954575527736412	0.974841140242999
C20orf3	85.5381370959327	0.121705641844714	0.226034543927594	0.538438239261786	0.590274532717922	0.724243871753146
C20orf30	134.606334462605	0.49521968073639	0.256098013623112	1.93371152602996	0.0531486059077424	0.135771347973371
C20orf4	23.6135715832985	0.0335921257112059	0.346071096244477	0.0970671231308933	0.922673089479078	0.955057105756873
C20orf43	77.8984718311613	0.594764509364278	0.278759220719963	2.13361376110951	0.0328744105905097	0.0963873734294277
C20orf7	11.9324649415269	0.280491005192526	0.449070673562807	0.624603256692729	0.53223148171311	0.678413616313777
C20orf72	23.1789728634311	-0.232944541755476	0.32661969341591	-0.713198090780309	0.475723187548276	0.62966328103995
C20orf94	4.75845903646471	0.92379673726729	0.667197583988757	1.38459244972754	0.166177121459074	0.307590821943357
C20orf96	5.15431497117929	0.698028424598182	0.622770803615521	1.1208432067556	0.262354609057328	0.423085376879069
C21orf119	21.7658366272792	1.36659008982247	0.438100443888563	3.11935335580276	0.00181248456092998	0.0110486212438214
C21orf2	4.88328116559163	0.533210384132239	0.664316161102775	0.802645510305066	0.42217965580912	0.580462665195037
C21orf33	39.6734605852363	0.46270840615681	0.298460759509272	1.55031571626901	0.121065756955725	0.245909426230206
C21orf58	2.23334285517045	-0.660997971669863	0.953898165335394	-0.69294395952366	0.488344720955161	0.640352661009536
C21orf59	27.70140845567	0.465230869361656	0.328155145161558	1.41771621204541	0.156273634941815	0.294737968617286
C21orf63	26.2387827947366	0.125069169761513	0.321218680529098	0.389358332322094	0.697011090879445	0.806562807139579
C21orf67	2.57850485294004	1.6753006898525	0.941798330074179	1.77883166316567	0.0752673644194308	0.175051547650112
C21orf91	1.95166579143897	0.687074723231221	0.950768965588946	0.72265160948498	0.469893952282035	NA
C22orf13	19.5332091718091	-1.10543961770262	0.388964182849598	-2.84200876698734	0.00448302587764125	0.0216391306421895
C22orf25	12.6782077506996	-0.32183978694206	0.419355403182073	-0.76746307428004	0.442806239589703	0.599531710385751
C22orf26	3.72525569443172	1.53742646292053	0.902062160010348	1.70434647530597	0.0883163771599932	0.19667671589437
C22orf28	71.1316914349022	-0.0672631571707328	0.238931794678148	-0.281516142551641	0.778314548555304	0.863515037506726
C22orf29	2.73418337503607	-0.619659473369328	0.83237940367686	-0.744443544172421	0.456608183889073	0.612484970842438
C22orf32	20.9023735755088	1.32927755279173	0.462431594985081	2.87453877980508	0.00404618077897966	0.0201094199571291
C22orf36	5.54006515949567	0.47362149198425	0.657138342440512	0.720733308948755	0.471073614601682	0.62592439252008
C22orf39	11.5428575610223	1.2342672475629	0.451292483247691	2.73496079234601	0.00623877066623697	0.0278045338514689
C22orf40	5.53088169560786	0.578154545026353	0.635115399123647	0.910314166250904	0.362656849700637	0.522968446224222
C22orf46	2.1112707972122	-1.44764104613042	1.02782024954492	-1.40845740952407	0.158995669944657	0.297883682724948
C2CD2	3.24080698290266	-1.92281046532781	0.901552953271723	-2.13277595991445	0.0329431092323549	0.0964540619176937
C2CD2L	1.43665128659682	1.46609810472341	1.17646101960886	1.24619352472116	0.212693355734491	NA
C2CD3	5.22834585901211	-2.74593979308622	0.816935713925209	-3.36126790184327	0.000775855324208502	0.00580133180806896
C2orf18	38.0764030076911	0.315601997638461	0.286705145822499	1.10078944252313	0.270988307687334	0.431905902564177
C2orf28	228.655255293468	0.771625465705802	0.250404610338103	3.08151461214685	0.00205950368042772	0.0121476200323776
C2orf29	31.1232309360785	-0.635554535612945	0.357297305067406	-1.77878345735925	0.0752752703245068	0.175051547650112
C2orf3	15.3830948088923	-0.0690794753343043	0.404541809319538	-0.170759792295634	0.864412645739981	0.919521425288594
C2orf42	6.85618922503876	-0.671629133542942	0.563321888327948	-1.1922652882111	0.233157240646584	0.391040780505506
C2orf43	15.1542562601806	-0.891296010433178	0.435800681878332	-2.04519186751069	0.0408359459460924	0.112570735587165
C2orf44	4.33645721387473	-2.41528336444469	0.842281925593822	-2.8675474221317	0.00413666805114114	0.020389795183916
C2orf47	22.1767076509707	0.927214545721264	0.359626874476418	2.57826823168096	0.00992968861026679	0.0393978400402844
C2orf49	3.33201618770174	0.192245771247344	0.844755005930784	0.227575770368499	0.819976058154223	0.889845536231091
C2orf56	8.67307535295047	-0.445934829332704	0.511679013652695	-0.871512837998442	0.383474199238854	0.54359836138075
C2orf63	1.53320420019261	1.46162970379236	1.16141673796365	1.25848858210455	0.20821511393892	NA
C2orf67	6.21105155413095	0.282888910072298	0.604528026934888	0.467950032865502	0.639820322677781	0.764597958894398
C2orf68	9.87780723442064	0.479058170717348	0.489710048508292	0.978248602773437	0.32795138347232	0.488641081950431
C2orf69	8.19645418098059	-0.718169906494034	0.539021953338301	-1.33235743376726	0.182742762479197	0.329024230261828
C2orf72	4.97416239019214	-0.899023769178858	0.679228679574663	-1.32359512519676	0.185637545029795	0.332760815012661
C2orf74	11.4791330505856	1.17146789949404	0.535534221275091	2.18747533389148	0.028707841959866	0.0867728014349458
C2orf76	11.8502108395173	0.911171078621693	0.456263714641161	1.9970272659931	0.0458222211321345	0.122431187249264
C2orf82	6.24926733103816	0.911531300844399	0.64532354401141	1.41251827754216	0.157797412829283	0.296445744599923
C3	9.16663318285202	-0.602979206156189	0.525362578313268	-1.14773916347852	0.251076258515827	0.411142249761042
C3orf14	24.1888744015641	0.453148962339525	0.355868099470177	1.27336213336959	0.202889567901791	0.35424310532613
C3orf17	11.0140671427679	0.481108836968974	0.49806107114093	0.965963543119074	0.334062423981034	0.495025173033464
C3orf18	4.82645936592659	-0.074052238370419	0.624915124942128	-0.118499673659326	0.905671753657055	0.944984213033468
C3orf19	5.6759857933994	1.00140126631119	0.635967035270769	1.5746119071798	0.115346052704419	0.237716889411137
C3orf21	6.27806435060514	-0.798727996918301	0.586467943433317	-1.36192950673888	0.173220133109052	0.317124703548702
C3orf23	7.76519559800651	-0.24625231066595	0.518126333997302	-0.475274647335783	0.63459122711307	0.761235469493875
C3orf26	32.4900083418925	0.860705433346328	0.331834896335301	2.59377613039417	0.00949282761954625	0.0381665171390591
C3orf33	10.6094499466289	0.234625528917995	0.483464517883786	0.485300410348612	0.627463264454731	0.755332024102538
C3orf37	28.6968447828564	0.498122130982439	0.314523092277708	1.5837378660344	0.113253383999733	0.234502692345397
C3orf38	16.4693149007079	0.355977788143721	0.431668255271776	0.824655933801756	0.409566956188798	0.568525890539223
C3orf39	17.9605946979531	-0.791474544804316	0.42712116559068	-1.85304454231333	0.0638759746059259	0.155535641118396
C3orf45	20.0989384981311	0.58363920302434	0.3512875992019	1.66142842602564	0.0966274326815168	0.209184423672638
C3orf52	1.19890167490892	-0.89644159468428	1.26242240297805	-0.710096392910629	0.477644362998845	NA
C3orf58	3.6035617550635	-1.43431082063055	0.80578332200457	-1.78002048622994	0.0750726080728932	0.174700594232666
C3orf64	3.74352500286028	0.243548478794537	0.737424480265873	0.330269044915254	0.741196680443443	0.837854613102106
C3orf71	3.57608892794727	1.6608421421969	0.796329446059058	2.0856219124085	0.0370128848570125	0.105188574471094
C3orf72	1.30434047158832	-3.65523981112913	1.35630140849255	-2.69500554098201	0.00703874605307399	NA
C3orf75	15.0205688440247	0.561437220848978	0.430992732516758	1.3026605287994	0.192690683201901	0.341694219272418
C3orf78	9.71224120590543	1.04670678277988	0.577174276357103	1.81350213558769	0.0697544095273938	0.165833608599465
C3orf80	1.6464166683905	-1.66064317292853	1.21609551347519	-1.3655532435795	0.172079230606113	NA
C4BPB	1.43369064536631	1.29593178563573	1.1471433039983	1.12970348265891	0.258601189251884	NA
C4orf10	5.01694127214358	-0.473845330017279	0.661736666300621	-0.716063283399828	0.473952273985894	0.627931749120727
C4orf14	8.83185389276109	-0.325935493918816	0.532614366642068	-0.611954003369672	0.540568190298668	0.683838839344997
C4orf21	1.70284526054311	-2.18216345075096	1.2929026971899	-1.68780176226243	0.0914492892114115	NA
C4orf27	15.5667621580296	0.947732648745104	0.41326446179714	2.29328368721509	0.021831677773249	0.0710101213585839
C4orf29	1.21295858584712	-0.966150460672954	1.30997192236256	-0.737535243450471	0.46079691898333	NA
C4orf3	37.7635394842369	0.880179470198465	0.352212152492982	2.49900369413291	0.0124543012767334	0.0464309720620591
C4orf32	2.53549712280039	0.609876350126955	0.844910198670749	0.721823870852121	0.470402771305794	0.625426578446868
C4orf33	4.29027292599339	0.780297773326908	0.660395048137015	1.18156212032198	0.237379491189182	0.395807433350502
C4orf34	33.3598616160622	0.50670370236111	0.302077272612275	1.67739763398711	0.0934647517385279	0.204475932212055
C4orf41	7.90601968934608	-2.18820407798146	0.619338123662679	-3.53313318586094	0.000410665531457024	0.00358271865677716
C4orf42	2.1597858129037	-2.61819847068156	1.24531132540738	-2.10244492061057	0.0355143197223966	0.101891355333985
C4orf43	9.10910140245042	0.377071767490154	0.482906210311409	0.780838513646353	0.434897479030112	0.592470655948377
C4orf46	7.0193693153081	-0.724456174532617	0.614285792392013	-1.17934711091331	0.238259986064919	0.396774279633031
C4orf48	9.03287431643219	1.65423975566958	0.615857066182301	2.68607741391068	0.00722963361341198	0.0311145947229626
C4orf52	18.7471505395651	0.838625482207879	0.367216386402435	2.28373654679131	0.0223870188170945	0.0720945082870033
C5	10.5244552714583	-1.0692130367695	0.504091844910877	-2.12106791165911	0.0339160878269368	0.0986462962195038
C5orf13	2.19584200567237	0.800543727288498	0.927150243406131	0.863445523508132	0.387892559129309	0.54772898746653
C5orf15	47.428850543202	0.492994407674303	0.344513787389427	1.4309860032308	0.152434226631729	0.289096562740757
C5orf22	10.9935206437487	-0.866040474326298	0.505957091370601	-1.71168758991055	0.0869542568387365	0.194340187066761
C5orf24	14.4307539126837	-0.761357122637994	0.429446081690914	-1.7728817541895	0.0762483026576053	0.176735363218221
C5orf25	4.34614893036567	-1.02900120022368	0.713293149593188	-1.44260631244048	0.149131404159749	0.284757594992225
C5orf28	10.4667069383494	0.673900340101026	0.526330809811489	1.28037410605393	0.200413596232247	0.351295823426431
C5orf30	10.3254349954776	-0.295024378881483	0.48670207782888	-0.606170370583894	0.544401625772595	0.687206165101274
C5orf32	169.434521499711	1.3698560194231	0.296529317817708	4.61963096770491	3.84423164196743e-06	9.79988261523525e-05
C5orf34	3.94123246266467	-0.812894826968892	0.735003955971863	-1.10597340376765	0.268738031201159	0.430189119211075
C5orf35	4.69906494866094	2.02328608537886	0.709649603273421	2.85110577959319	0.00435674730791226	0.0211779641238203
C5orf39	3.05227485137349	2.45066818610441	1.02671336650516	2.38690589414089	0.0169908398891266	0.058893397094353
C5orf41	3.72098191957251	0.900914514846169	0.783681276622484	1.14959300639277	0.250311539994397	0.410562255594352
C5orf42	1.69161776940601	-3.22009398567461	1.31735361440306	-2.44436569685486	0.0145107096091318	NA
C5orf43	26.2593167286761	-0.0724879694336863	0.38537039503709	-0.188099476159059	0.850798671732426	0.91028905311623
C5orf44	10.5912911510753	0.389251363039793	0.448273252196521	0.868335019170734	0.385210956588576	0.545328141547624
C5orf45	36.3183234765447	-0.285487694709644	0.33351852039407	-0.855987530684429	0.39200467665451	0.551617403187834
C5orf51	7.42678758626964	-0.877367604993425	0.544778131770108	-1.61050444910969	0.107287774960008	0.226594184442441
C5orf54	2.39675202335488	-0.927903412395284	0.915067192146909	-1.01402762590391	0.310569570316455	0.471797629266349
C5orf55	4.46746606377365	1.26675229033193	0.672444169798489	1.88380291959634	0.059591638502409	0.147484416152938
C5orf56	23.2528392535047	1.90567714055349	0.403167833896612	4.7267588838503	2.28131885895459e-06	6.45751341755269e-05
C5orf62	3.90364519264896	1.5355369561174	0.749528871666718	2.04866952316707	0.0404944412935172	0.111950853934788
C5orf63	2.71252841319015	0.358810444601753	0.888496663325443	0.40383994607116	0.686330419738138	0.798575773814774
C6orf1	9.39603518182612	1.62715460930169	0.575263597238865	2.82853741678017	0.00467612345050444	0.0223193993627603
C6orf106	9.89145806130215	0.987650224892612	0.499632260848792	1.97675430968921	0.0480694085986187	0.126819046394245
C6orf108	74.4525646857093	1.47503073349033	0.322379605375334	4.57544679903995	4.75204717827432e-06	0.000116474036520163
C6orf115	15.0098073181689	1.17001454925926	0.463956388614147	2.52182010631243	0.0116749397057265	0.0443748068218401
C6orf120	12.3239360896573	0.367510249025103	0.427343280993736	0.85998836385236	0.389795456804943	0.549534040986325
C6orf125	71.890963201975	0.942020443686977	0.443239601282649	2.12530748823199	0.03356096385393	0.0978020028622117
C6orf130	9.47568759230446	0.620262990177924	0.471326476279454	1.31599437204152	0.188175931638077	0.336112584374017
C6orf136	2.2148898066963	-0.396948683692291	0.932065663823532	-0.425880599510471	0.670194852209358	0.786348523821395
C6orf141	2.4678800592388	3.46423784219053	1.20520952405221	2.87438638100278	0.004048133925897	0.0201094199571291
C6orf145	3.05050656108508	-0.757114803720274	0.858797356543148	-0.881598898682957	0.377993750903469	0.538214163457697
C6orf147	1.650334545161	-0.348183984494826	1.0581467659696	-0.3290507476775	0.742117330703405	NA
C6orf162	4.55317305987287	1.43293300629918	0.731751367884146	1.95822388476361	0.050203747649604	0.130554474799143
C6orf168	2.19947060241778	-0.724691220643934	0.936667484998573	-0.773691018691695	0.439113532465912	0.596444188315335
C6orf174	1.16569681908049	-3.5311134096883	1.46728324793766	-2.40656561345702	0.0161033110380597	NA
C6orf192	6.54983091805076	0.753088622026047	0.56479616734785	1.33338125427156	0.182406720920597	0.328531245220003
C6orf201	14.3067819476556	0.430048770161195	0.420484715120672	1.022745309631	0.30642828235603	0.467389454653997
C6orf203	4.38988024586586	1.79749908085315	0.712145311357139	2.52406222745136	0.0116007391722982	0.0442008676222028
C6orf204	1.22177911831865	-0.854968690693415	1.32126011358583	-0.64708582504097	0.517576398825921	NA
C6orf211	12.6754882103242	0.118874570353462	0.46934882730452	0.253275524381645	0.800055308335889	0.878112002757197
C6orf225	12.6731887869854	1.02797624642336	0.540599927657365	1.90154714018922	0.0572303841080204	0.143336780190433
C6orf226	10.9680940892936	1.26396181034701	0.502215451385232	2.51677204845191	0.0118435427038758	0.0447884598996503
C6orf228	12.6143310793849	-0.47358314648885	0.419441700380297	-1.12907978882277	0.258864176493263	0.418992484350125
C6orf27	1.4710586039391	-1.40554447610689	1.2827134785197	-1.09575871747207	0.273184379020763	NA
C6orf35	12.858186019268	0.684001378528646	0.457831852207528	1.49400129158903	0.135175281691325	0.265579570047731
C6orf47	5.27764266943492	-0.0516439200091605	0.6930893269419	-0.0745126464968486	0.940602478692077	0.966585251711204
C6orf48	13.9085257315898	2.0770206438769	0.445953507959982	4.65748246578046	3.20099677200189e-06	8.47020649593883e-05
C6orf52	4.74904157671131	0.791373198237092	0.759446079431826	1.04204000740797	0.297393130790207	0.457908221508387
C6orf57	3.53750880946335	0.239830203455324	0.715264828752648	0.335302665270938	0.737396783395529	0.834541241193054
C6orf62	49.7814271831566	0.523522490565534	0.40280693132809	1.29968590371431	0.193708643627543	0.342627265579009
C6orf64	4.97474082451709	1.10862197490907	0.654908118434783	1.69279009330142	0.0904954290467792	0.19997179019212
C6orf70	7.66676040057792	0.239023261409856	0.511443520226672	0.467350258546477	0.64024930416118	0.765024010110201
C6orf72	28.0904755075013	0.502868837445608	0.364023471798561	1.3814187172081	0.16715025413805	0.308712891469258
C6orf89	14.4439449967013	-0.404985823656967	0.405908056615446	-0.99772797572394	0.318411283657946	0.479570090279686
C7orf10	1.50515464937951	4.27454381139803	1.34750343987761	3.17219510162162	0.00151291330325819	NA
C7orf11	21.0739675452913	1.2621069960981	0.444439319593934	2.83977348640358	0.00451455781644727	0.0217448455410813
C7orf13	4.89148340623435	-0.238375499883781	0.63142690282777	-0.377518757620629	0.705788127315226	0.812858016203298
C7orf23	6.48294306410326	0.231395463340098	0.561423297372222	0.412158641123657	0.680223149339715	0.794270737749249
C7orf25	8.30847303997614	0.0111255098930095	0.514716373732151	0.0216148357829375	0.982755199053363	0.991345760167885
C7orf26	4.91832934282098	-0.0369466796967468	0.634549686978035	-0.058225038093866	0.953569377035652	0.974333251015427
C7orf28B	5.08140030996618	-0.00483267232490951	0.60853604321365	-0.00794147261908826	0.993663688209277	0.99630276884481
C7orf30	29.3224558951226	1.80551922213957	0.361847719035892	4.98972116488725	6.04665096106606e-07	2.31306307416433e-05
C7orf36	5.31921165273789	0.942520825103655	0.635116300480461	1.48401296642937	0.137805480717572	0.26933548045467
C7orf40	18.4983913745805	0.958544855125275	0.371480313807041	2.58033822923702	0.00987035892444176	0.039236163224494
C7orf42	48.0588060878309	-0.402706264868026	0.266880504206065	-1.50893848940381	0.131314502630008	0.260604984730757
C7orf44	35.6298016656664	0.450391996739356	0.341249065258658	1.31983364232213	0.186890566602713	0.334382410132426
C7orf47	7.09897746168777	1.27358632179764	0.585177454817754	2.17641043979434	0.0295245838600858	0.0887587005679914
C7orf49	26.8728721105089	-0.105087390455296	0.323960297513075	-0.324383547187767	0.745647674342779	0.84115475851331
C7orf50	42.547148701699	0.865585783068899	0.349460814471068	2.47691800403722	0.0132522343299485	0.0486082094232936
C7orf55	19.2792891862535	1.36000869518872	0.494614383952088	2.74963434003258	0.00596618011827399	0.0267818578608575
C7orf59	81.6800477276673	1.50133063426928	0.365660811591477	4.10580129638446	4.02915726271891e-05	0.000645521128676574
C7orf60	1.77240517480878	-2.34751618181151	1.29052504535506	-1.81903961512474	0.0689053864590463	NA
C7orf64	3.28183087116527	-0.0124075696304674	0.785974835075942	-0.0157862174165774	0.987404943976451	0.993400119828466
C7orf68	18.6025818185956	0.14524229736309	0.430076214846984	0.337712927032633	0.735579532175598	0.833467342853613
C7orf70	3.4057680913819	0.154457460491632	0.786813566737124	0.196307571477395	0.844369435509678	0.906441535344299
C7orf73	40.1924822273499	1.02154006234332	0.340749590985719	2.9979201424372	0.00271828891055693	0.0149243400630798
C7orf74	1.59232220528844	0.618820398837532	1.16074297839969	0.533124395626927	0.593947472677467	NA
C8orf33	75.3116088059038	-0.0697376649884441	0.258546895055315	-0.269729268934071	0.787368541478567	0.870103548060372
C8orf37	4.02710612877968	-0.887267443936323	0.70851776140717	-1.25228680530766	0.210465375076934	0.363621899862914
C8orf38	16.5716928620685	0.657493983829114	0.375211474895462	1.75232909391244	0.0797172360688554	0.182730043077502
C8orf4	31.4867468213393	0.383051055183161	0.29387951261091	1.30342891813051	0.192428369155825	0.34139786952566
C8orf40	32.6877961772874	0.645667226199849	0.291992323703123	2.21124726161061	0.0270187192099209	0.0829254759937048
C8orf42	6.9880702280599	-0.348690760471009	0.596696543616825	-0.584368661426209	0.558972306356947	0.698666667680855
C8orf44	1.70472416138597	2.85441340063964	1.27026239357335	2.2471053343632	0.0246332960985084	NA
C8orf45	21.1108588916681	1.38034282082751	0.529067965163088	2.6090085049886	0.00908049854459243	0.0368796702906807
C8orf47	8.21830446179904	0.196732860170156	0.516684501392437	0.380760134356598	0.703381243060212	0.811351378152487
C8orf55	26.8169662772178	-1.10618701835082	0.445091447618173	-2.4853027939997	0.0129441283022636	0.0477012588535077
C8orf58	8.07102806303719	0.114620219864016	0.534778183407009	0.214332266013142	0.830287957988067	0.897442656975584
C8orf59	55.8086001601793	1.66073933175503	0.363587095409105	4.56765202265054	4.93217944370987e-06	0.00011971023118779
C8orf76	1.73975580017655	0.698521889362644	1.05977631846712	0.659122002625041	0.509817427705863	NA
C8orf82	14.8896319448426	0.493685832897054	0.394074254860929	1.25277362529374	0.210288102753774	0.363449522894307
C8orf83	4.63920561860966	-0.453647607744121	0.676043168494676	-0.671033491476948	0.502199194121092	0.652661138790065
C9orf100	18.0663575642801	-0.0658582628984309	0.39473320402686	-0.166842470373862	0.867494000484258	0.921521446535144
C9orf102	3.67954352250179	-0.0677964095312669	0.717085364009512	-0.0945444056369941	0.924676709797621	0.956193604509626
C9orf103	15.4115937652733	1.79319618809324	0.420942643003906	4.2599537440463	2.04469214283253e-05	0.000376751477208129
C9orf114	29.6115524395307	0.392784128269584	0.34590909313446	1.13551258427573	0.256160612224188	0.416246547263911
C9orf116	6.43446005581344	0.920744939459545	0.579080063868703	1.59001318972761	0.111831831994543	0.232700134449821
C9orf117	3.75496541995741	1.87391306153915	0.77577572587676	2.41553454050306	0.0157121321870361	0.0553892332503371
C9orf123	37.8130397894842	0.861874682752999	0.441652835252585	1.95147548924957	0.0510005091646422	0.131976317588307
C9orf125	13.9367890544354	-0.273377596124983	0.408166185615708	-0.669770318461339	0.503004217528436	0.65330526862655
C9orf140	13.9352342673594	-0.943046250877403	0.456322321885673	-2.06662309873518	0.0387696825193682	0.108489347479324
C9orf142	23.2220593484058	0.956977521546042	0.410101316405797	2.33351487367358	0.0196211386121705	0.0657344476887255
C9orf150	5.25365728790425	0.0130395773171629	0.599044690373176	0.0217672863589524	0.982633589704687	0.991345760167885
C9orf156	4.87431816712504	-0.006196836682759	0.685072289598323	-0.00904552231472153	0.992782815820928	0.995611794209475
C9orf16	11.6169791128619	1.67589477718336	0.534321340318843	3.13649231412563	0.00170981918343469	0.0105568835898851
C9orf167	9.13043444136543	-1.66970764268946	0.551844192858191	-3.02568671429062	0.0024806918831987	0.0139537266397506
C9orf21	9.50618963779166	0.927664163988525	0.495235151199574	1.87317915891371	0.0610436492425057	0.150197820718335
C9orf23	16.4191199983389	0.941566019358507	0.382107697526174	2.46413779532408	0.0137343299067804	0.050019680978195
C9orf3	93.9225898669347	0.392690079343713	0.26057200222413	1.50703097797108	0.131802717012952	0.261328279102863
C9orf30	10.2949081150822	0.769171428843945	0.462428357625464	1.66333101368087	0.0962461938972268	0.208796946353396
C9orf37	13.2644666231169	0.426697155213048	0.455217890956341	0.937347067613324	0.348580059250195	0.509103370530303
C9orf40	4.93196157808203	0.514920932066288	0.671176313731321	0.76719175205044	0.442967516063413	0.599673167662202
C9orf41	8.02683826159112	-2.01068039173586	0.610726232725833	-3.29227775719025	0.000993794087013015	0.00706088692508978
C9orf46	15.0148379049765	1.08023075250378	0.435969740305726	2.47776543332174	0.013220802998848	0.0485513871519432
C9orf5	45.9088931848677	-0.864493946000689	0.282237235185937	-3.06300458701405	0.00219126700966525	0.012739756105752
C9orf64	10.6371535880863	-0.208972824530587	0.458884748382449	-0.45539283069923	0.64882665211438	0.771884298604334
C9orf68	2.49930615084027	3.48518834055857	1.27567699361586	2.73203041051947	0.00629453306981161	0.0279821811162404
C9orf69	15.6925041437278	-1.39970496447204	0.42752514573936	-3.2739710831544	0.00106047462911583	0.00741489479086419
C9orf7	4.50755420946219	0.0877628643258067	0.680628659893383	0.128943827225192	0.8974020970072	0.93995747422639
C9orf72	3.20672282251673	-0.804454691373745	0.817622708236711	-0.983894751539663	0.325167264549389	0.486402767880829
C9orf78	43.131449253829	0.765387757909722	0.295213744114121	2.59265624710835	0.00952379094937288	0.0382327699024635
C9orf80	10.7957463886108	0.669665637836203	0.467172991908021	1.43344253506857	0.15173141010791	0.288157710584217
C9orf82	8.08089631244453	0.213065209895398	0.499274196645112	0.426749892798578	0.669561506228499	0.785906657338577
C9orf85	3.18023079045488	1.05007917131472	0.779352188168777	1.34737437997328	0.177859687667876	0.322542525317319
C9orf86	22.4658080915332	-0.294912038199729	0.413657261903452	-0.712938138309685	0.475884037891419	0.629700923932523
C9orf89	38.4669074292457	1.0839330013459	0.313138948487277	3.46150808317586	0.000537157989165899	0.0043997781610656
C9orf9	4.17289658476262	0.91567338698798	0.698021551715712	1.31181248592868	0.189583411022822	0.337826439422608
C9orf91	8.47735423163232	-0.51207343574393	0.548976159487709	-0.932779004869326	0.350934083487576	0.511287807455651
C9orf95	4.45713267634186	0.963582856929748	0.678735800400545	1.41967295133262	0.15570291627323	0.293923009120823
C9orf96	1.25106184641864	-1.63905888112857	1.37041733298723	-1.19602900640184	0.23168523987663	NA
CA11	2.74034994628326	1.55659806654253	0.88182835755229	1.76519393282295	0.0775311779508928	0.179001569386732
CA12	490.930520311956	-0.623921598744651	0.225121301215394	-2.77149072689344	0.00558002616498975	0.0254817976859696
CA2	2.08752107680722	1.09467144232585	1.00867046070376	1.08526172320154	0.277805753660657	0.438504106347771
CA5B	1.63047958323125	-0.472120162868385	1.08439857779983	-0.43537512178067	0.663290165323755	NA
CA5BP1	6.38349981716297	0.294907212481893	0.562174127311639	0.52458339534792	0.599872832212437	0.73269983369955
CA8	2.49129861550359	2.03063913642866	1.04536516994568	1.94251654331872	0.0520745991901372	0.133727865244425
CA9	3.75119794112536	0.213181823866502	0.903702983732605	0.235898107789782	0.813511736586801	0.886109245319658
CAB39	19.0665521888163	-1.589747178573	0.862660515634073	-1.842842172282	0.0653520574383368	0.158253379023948
CAB39L	2.6788275456765	-1.49781615905314	0.906025683094959	-1.6531718548382	0.0982958928090479	0.212096953115824
CABIN1	2.49766221992505	-1.4064044096721	0.949240376378647	-1.48161039571192	0.138443991313433	0.269983683097012
CABLES1	2.30769896739288	-1.54426333491404	0.993064742136299	-1.55504799374106	0.119934639464738	0.244453653179287
CABLES2	6.87913956153639	-1.28871795108417	0.594807843373239	-2.16661223526521	0.0302644336669281	0.0902887512448224
CABP7	9.93242177700243	1.48134162300797	0.485375047011623	3.05195257178619	0.00227358021649021	0.0131171912162315
CABYR	7.92291859802878	0.00150525053369157	0.502723904343689	0.00299418929691972	0.997610986157519	0.998272845403383
CACNA1H	1.34098576519797	-0.824376505987212	1.28133504651019	-0.643373103882909	0.51998203130673	NA
CACNA2D1	1.07126580977438	-0.870279592788548	1.34905389985747	-0.645103648475793	0.51886001966352	NA
CACNB1	1.58550692828777	-1.52962447072281	1.19973014240551	-1.27497377673269	0.202318523832503	NA
CACNB3	3.72672891232161	0.0409117193236499	0.770361414538567	0.0531071761273964	0.957646513800789	0.976100023585237
CACNG4	1.39336341662071	-1.82465575314682	1.31413869682262	-1.38848034652549	0.164990825303256	NA
CACNG6	9.9733896398047	-0.242642402770269	0.469753920515022	-0.5165308732373	0.605483681861644	0.737845881012839
CACYBP	198.304341561521	0.514928098685137	0.230615209240088	2.2328453547444	0.0255591441951589	0.0794089921959522
CAD	30.5447810588651	-2.55584453626864	0.423521704022897	-6.03474275814319	1.59216113073643e-09	1.44914113950993e-07
CADM1	11.3753025317028	-0.535523242196828	0.458284101353032	-1.16853986558939	0.242589068467513	0.401980853911178
CALB2	3.36888656970223	1.69882211446616	0.790188176487579	2.1498956388053	0.0315634706875289	0.0932942675025002
CALCOCO1	6.03314304600226	0.170015918602977	0.591179726430646	0.287587532186664	0.773662489749563	0.860367449628806
CALCOCO2	54.4592395515192	0.0754333688641669	0.266472807442381	0.283080925172741	0.77711480331268	0.863043162945549
CALD1	32.0363773277747	0.540624930324855	0.360173263285706	1.50101349942793	0.133352070020331	0.263017215631357
CALM1	303.992293844886	0.948554076950274	0.206568784649759	4.59195264453224	4.39118021585931e-06	0.000109603027704593
CALM2	899.423550231829	0.843665483963892	0.216959206444365	3.88859038429529	0.000100828121531777	0.00126046143340613
CALM3	73.8614653096534	0.421851822719309	0.263589272674028	1.60041347069916	0.109506888705395	0.230034729054001
CALML4	1.74921146998518	0.263679389008543	1.07769309087036	0.244670204571501	0.806711800236383	NA
CALR	81.9814834467948	-0.507606116106671	0.287618722812136	-1.76485769474133	0.0775876852648848	0.179053722628777
CALU	63.8357335281746	-0.0823153656555462	0.244541917637367	-0.336610452926979	0.7364105753265	0.833693207623546
CAMK1	16.9833029190283	0.603559167303084	0.379072400521951	1.59220024056627	0.111339719208885	0.232251868423827
CAMK2D	16.5945916455983	-0.521132772045262	0.410959201486349	-1.26808882769978	0.204766230834712	0.356752783028529
CAMK2G	2.80811772898538	0.248083186649888	0.870817171585142	0.284885501509237	0.775731864046054	0.862033156572807
CAMK2N1	37.7049715796686	0.242911426586776	0.326799781230078	0.743303516521506	0.457297943057138	0.613098626386953
CAMKK1	3.810754312614	-0.894523240218462	0.76208811935914	-1.17377927498816	0.24048344736394	0.399431304791672
CAMKK2	12.1273794246491	-0.745319481859529	0.449757343566202	-1.65715911595743	0.0974873098797414	0.210700310687883
CAMKMT	4.73623831532911	0.531247574639964	0.633262138289547	0.838906264118164	0.401521912360576	0.55971327577277
CAMLG	10.3073526731694	1.40663751168088	0.489651165681584	2.87273391807996	0.00406936694852726	0.0201359927813894
CAMSAP1	5.02566400307443	-1.30025047035551	0.670831509927109	-1.93826683916025	0.0525906759016283	0.134737286136712
CAMSAP2	5.65898157164155	-1.50974862451605	0.670161008247878	-2.25281478023208	0.024270829877169	0.0763562043632749
CAMSAP3	1.53859614507044	-1.50582700515766	1.19322807136644	-1.26197752239707	0.206956874690608	NA
CAMTA1	27.0891089856895	1.31876013413085	0.426818680270306	3.0897432448263	0.00200329591700285	0.0119025313965763
CAMTA2	6.91382043304987	-1.7852978115623	0.645032318102943	-2.76776490333524	0.00564421546847962	0.0256712877855164
CAND1	52.9126595678487	-1.873881096774	0.388965502339635	-4.81760229506876	1.45293606208494e-06	4.67581362530787e-05
CANT1	17.7373446119214	-0.654248319167808	0.389950274990722	-1.67777370892577	0.0933912837159947	0.204389655013205
CANX	300.641593622501	-1.1414400307421	0.28347594984337	-4.02658508198946	5.65927674793173e-05	0.000827091021249503
CAP1	138.007777752242	0.0117030820561914	0.210014409855457	0.0557251384047698	0.955560773063211	0.975424020303721
CAP2	19.2562888597059	0.0901847757792057	0.362576474092949	0.248733114868578	0.803567231714722	0.8804865944096
CAPG	66.9834564203919	1.31660142100108	0.289709570639754	4.54455618464271	5.50511223641733e-06	0.000130320571731153
CAPN1	61.5908214081884	-0.608286539065442	0.292531073342636	-2.0793911980522	0.0375814088621915	0.106148880355008
CAPN10	6.70987596522505	-0.345245822058712	0.540145617045714	-0.63917175510376	0.522711204384905	0.669999380344279
CAPN12	8.08312504968359	1.27525441946266	0.56834880064327	2.24378835324241	0.0248460221263388	0.0777859221852287
CAPN2	174.013310929184	-1.19445838004346	0.246743912549604	-4.84088287204789	1.29263548428992e-06	4.2782587596028e-05
CAPN5	5.19726390574092	-1.86425321332185	0.700531019968757	-2.66120008990465	0.00778626713885361	0.0327523995404925
CAPN7	11.3080852760106	-2.10593302339651	0.522358679406307	-4.03158424741796	5.54021296485761e-05	0.000818091866894638
CAPNS1	177.115300401225	0.695728729694837	0.278996863863202	2.49367939144996	0.0126426681110955	0.0469319670052067
CAPRIN1	96.3935727094987	-1.4043792133453	0.256282057969721	-5.47981869847175	4.25761888458458e-08	2.55408751042295e-06
CAPRIN2	4.28455572806308	0.486881629981836	0.686235433039495	0.709496488435936	0.478016429862829	0.631651747996465
CAPS	1.30852501169305	1.79528858823362	1.43494964125924	1.25111609258856	0.210892125103969	NA
CAPZA1	87.2768874109369	0.182473324226055	0.279266850584043	0.653401303607789	0.513497598623428	0.662371123551148
CAPZA2	96.9616939355567	0.18039095573414	0.289100048508191	0.623974145507722	0.532644564676194	0.678545561573572
CAPZB	84.6774286508586	0.279230648549314	0.257737110351715	1.08339326132845	0.278633905452703	0.439011606293037
CARD10	10.8876500120926	-1.59871818453442	0.486997233469264	-3.28280752879331	0.00102778812946045	0.00723908410329782
CARD6	2.9412346268931	-1.01874519993954	0.840529790023478	-1.21202747604113	0.225501863198971	0.381852232823534
CARD8	5.50419603465625	0.240758000235323	0.612483583152482	0.393084821957398	0.694256834002513	0.804620852678101
CARHSP1	42.9782398842804	0.701840155064124	0.306464888953312	2.29011603078304	0.0220145913166383	0.0713632346088632
CARKD	10.4851446012903	-0.712516809811185	0.466021771941307	-1.52893459643109	0.126280658566472	0.25265703868577
CARM1	12.3108924578686	-0.988382297775465	0.435937605632593	-2.26725633440413	0.0233745712488589	0.0741552653982729
CARS	37.8023810106128	-0.377705271374752	0.299749415450237	-1.26007008489882	0.207644080769453	0.360102858863977
CARS2	22.5246343592292	0.241657559554626	0.348453159917552	0.693515190425608	0.487986296279549	0.640177308810798
CASC3	26.235891431022	-1.69565457331283	0.348255791088846	-4.8689917488845	1.12169090707619e-06	3.83262543589333e-05
CASC4	23.7229927812125	-1.56601635346924	0.409125854346561	-3.82771300525707	0.000129339440550642	0.00154475770739104
CASC5	3.69674298984894	-0.820806692780263	0.781020088562442	-1.05094184490319	0.293285300218194	0.45409975065313
CASD1	3.36485154564101	-0.241228100184026	0.758311895319131	-0.3181119822504	0.750399994862639	0.844010135907079
CASK	20.2977611272544	-0.884483654405742	0.381267416173572	-2.31985115141096	0.0203489308707953	0.0675610101049866
CASKIN2	2.80430979545197	-1.40069207523305	1.03661985687987	-1.3512109245611	0.176627876064032	0.321191373662426
CASP10	3.80749487006946	0.297320467823123	0.735852384554384	0.404049064817768	0.686176639382799	0.798484840582342
CASP2	4.49833758794404	-0.797944075757807	0.678020516526082	-1.1768730537037	0.239246178734042	0.398038040636385
CASP3	16.2926938695331	1.00367965044859	0.531073047232745	1.88990884715097	0.0587701521118458	0.145895900775186
CASP4	3.29067329828974	2.896022482298	1.08090862799779	2.67924818739065	0.00737876795733792	0.0315149806203777
CASP6	9.22594956363401	0.977807184035289	0.524204467711824	1.86531638752234	0.0621370694534307	0.152320218084356
CASP7	16.0974229606798	0.0553771721768056	0.378235682607091	0.146409169529177	0.883598389075184	0.93178503714101
CASP8	14.3187096284215	-0.0243945597449239	0.413158562923898	-0.0590440618543279	0.952917013022012	0.973975794567358
CASP8AP2	4.24834347839675	-0.635858932520041	0.705883443173896	-0.900798763122987	0.367695325323255	0.528304654837518
CASP9	6.67259708106361	-0.104232057798854	0.568108823705654	-0.183471992423864	0.854427692558588	0.912647096285571
CAST	93.6384418645659	-0.381710980476505	0.289416686275528	-1.31889762607921	0.187203339908639	0.334715133404811
CAT	60.7844001305563	0.045383432098884	0.265181140397059	0.171141250961252	0.864112700747665	0.91940964370592
CATSPER1	1.61877282713448	1.85150745531993	1.21154348126991	1.52822204398246	0.126457417413367	NA
CATSPER2P1	1.14652362692954	-1.65630437544736	1.40231128831399	-1.18112461138265	0.237553224202544	NA
CAV1	119.835461660006	-0.0513271459527016	0.264210811099395	-0.194265880866595	0.845967699801853	0.907419178554095
CAV2	66.5236653468455	-0.00668538009632271	0.288333041253451	-0.0231863128389997	0.981501656445981	0.990589360137123
CBFA2T2	5.13448931358184	-0.822084852880124	0.671657915915465	-1.22396361808619	0.220965952472077	0.376891522811016
CBFB	16.2725725592829	-0.788670774187431	0.449085516974149	-1.75617058305808	0.0790592859998121	0.181616175279812
CBL	1.8298867421249	-2.38921289662898	1.26206760838056	-1.89309422154866	0.0583453404928048	NA
CBLB	3.22829519376226	-1.70819251936289	0.873510326517847	-1.95554931350659	0.050518268785448	0.131115954923664
CBLL1	9.58082615379982	0.175844074918009	0.480214365456066	0.366178289462473	0.71423204134502	0.818857844773669
CBR1	208.632311869561	0.620127484032783	0.222744308541074	2.78403290344198	0.00536875875382784	0.0247417524761739
CBR3	10.5157945771386	0.726741275023038	0.485420235928902	1.49713839933422	0.134357249959893	0.264407054068322
CBR4	4.54410982694958	0.963697995474019	0.66818734656293	1.44225717597192	0.149229836248654	0.2847584693861
CBS	8.58907567878698	0.46887822664004	0.501279339042261	0.935363160061363	0.349601175701213	0.510171280311459
CBWD1	19.7777657284357	0.975192892055045	0.386769542857763	2.5213797468372	0.0116895622867352	0.0443791436977169
CBWD2	14.7248833260153	0.986630238312428	0.41261237587757	2.3911794604173	0.0167943416001249	0.0583271903335916
CBWD3	2.98649803796711	0.262133615332627	0.776978991626037	0.337375422190041	0.735833909951017	0.833576654641935
CBWD5	15.8876447125792	1.37323310362832	0.401540523103194	3.41991162689054	0.000626414819879272	0.00490993887771741
CBWD6	2.4332399986138	0.760846215939654	0.861013141943629	0.883663882553686	0.376877682742935	0.537567491813011
CBX1	24.8522678692341	-0.407195369665239	0.341712647709378	-1.19163095775007	0.233405980737821	0.391283001687823
CBX2	7.64193706526597	-1.93817227118429	0.599732612292449	-3.2317273255755	0.00123044409040868	0.00826927352421057
CBX3	62.2280736177742	0.164262581832255	0.270326482157006	0.607645172317419	0.543422834015223	0.686791750243324
CBX4	7.5974850483929	-0.422920800453834	0.522374512228321	-0.809612242851892	0.418163069427283	0.576291043860234
CBX5	68.9970498561807	-0.862598957280542	0.268657888259681	-3.21077100273626	0.00132379380484819	0.00874084739936661
CBX6	5.0257358619815	-1.32519007227077	0.681997923114973	-1.94309986490585	0.0520040933553449	0.13362356233773
CBX8	5.04252330930468	-0.146454085785289	0.655773123522469	-0.223330417993672	0.823278354904862	0.892203727990102
CBY1	10.1381016327131	1.16188188697723	0.463016111002248	2.50937680000423	0.0120944396296372	0.0454423820675122
CC2D1A	7.97882515300757	-0.520489681688093	0.53394016993498	-0.974808997329185	0.329655013260236	0.490418152740816
CC2D1B	3.24402736705511	-1.20396266873629	0.806683400515819	-1.49248474428312	0.135572113656943	0.26614665823663
CC2D2A	3.99980156811168	-1.12100267585528	0.730294365841805	-1.53500112870665	0.124783550787317	0.25108914221698
CCAR1	39.599659049146	-0.590848821247939	0.340980780312888	-1.73279215534016	0.0831326176685028	0.188511023852981
CCBE1	5.31103527424384	0.234774595762707	0.621102080210245	0.377996795121399	0.705432974787311	0.812858016203298
CCBL1	6.83494863377688	0.600898357509553	0.556481066433758	1.07981815331193	0.280223165732059	0.440857723707209
CCBL2	10.4233890459319	0.431521376825184	0.494281454943345	0.87302764954968	0.382648007185186	0.542791570584603
CCDC101	9.94078255579798	1.83887796026226	0.505125068755795	3.64044090068963	0.000272171576718252	0.00265581100461303
CCDC102A	3.08025649711209	-0.737471242006547	0.800285461592284	-0.921510232785238	0.356784101264827	0.517292851023626
CCDC103	5.44535569161279	-0.0990265368764074	0.693005997720378	-0.14289419889893	0.886373740165256	0.933592772213166
CCDC104	42.9924805910818	1.36929443330647	0.291948062593177	4.69019873310325	2.72939823304503e-06	7.50833758071982e-05
CCDC106	5.81577222715399	0.142955639048174	0.598470616867093	0.238868266910958	0.811207732678356	0.884969130152725
CCDC107	16.0665481024491	0.939167191253515	0.408014739655529	2.30179721459675	0.0213466107171921	0.0698411887053344
CCDC109B	17.1397843726135	0.378796752617845	0.371260729287592	1.02029846610686	0.307586930590997	0.468232812090749
CCDC111	6.64715983017684	-0.756861850567747	0.603288501575623	-1.25456037798008	0.209638394541778	0.362502308853995
CCDC112	3.40588435887988	0.303521736673904	0.752264448741235	0.403477443579564	0.686597025179956	0.798797949515149
CCDC113	6.19699989828796	-1.08229089066728	0.58815306872726	-1.84015173636569	0.0657459634620153	0.158843451311661
CCDC115	19.7935811601494	1.28005615491754	0.380119837052929	3.36750684952887	0.000758511422058741	0.00569180070653602
CCDC117	8.77418668453085	-0.0454942587637883	0.566790384739465	-0.0802664617973372	0.936025331730223	0.963399829636156
CCDC12	12.9433107298907	0.841071879988721	0.462877704121634	1.81704988704253	0.069209475007085	0.164835018525785
CCDC121	2.60365586260348	0.151040847980573	0.985026002979354	0.153336914481169	0.878132591328927	0.928711198963319
CCDC122	1.69421164545296	0.854843911775093	1.10797030802325	0.771540451567005	0.440386655060829	NA
CCDC124	42.7737899391341	0.605423209950955	0.334362022999237	1.81068174106704	0.0701901308466076	0.166494585818576
CCDC125	2.70674244725913	0.271857052749927	0.879064783352446	0.309257130871696	0.7571259381976	0.848591895487289
CCDC126	1.67774786252864	-0.104003279562999	1.02936145616197	-0.101036695069953	0.919521330755878	NA
CCDC127	14.978612223619	1.00464682186361	0.429805554666466	2.33744494680444	0.0194160603605426	0.0654099442522684
CCDC130	5.06557927399144	0.259240580207557	0.754379453737277	0.343647456095538	0.731111430981663	0.830365155798665
CCDC132	3.11622649067828	-1.52990068570618	0.89364594016631	-1.71197631740089	0.0869010329336821	0.194326501332522
CCDC134	1.21291896573185	-0.941131884776377	1.24106896774838	-0.758323597828598	0.448257283722171	NA
CCDC137	25.20305782699	-0.557036728400531	0.352352850074978	-1.5809059818361	0.11389953639238	0.235609581745836
CCDC138	4.11583900549706	-0.844703642669992	0.758264530985564	-1.1139959844516	0.265280909342077	0.426241948079996
CCDC14	4.61543612416354	-1.03134400493543	0.713573639590728	-1.4453224554749	0.148367333278978	0.283965615586269
CCDC142	3.50376374757222	-0.82424171573007	0.74719927702912	-1.10310828860444	0.269980141799465	0.431102591820742
CCDC144B	1.25787563075429	1.12203288117984	1.26566295367841	0.886517913729606	0.375338505420564	NA
CCDC149	1.76007287168048	-0.529452128854201	1.12871555333299	-0.469074894282072	0.639016103562314	NA
CCDC157	2.62488325912388	-2.37589446822553	1.0597252687235	-2.24199095590825	0.0249619568331899	0.0780883971095758
CCDC159	1.86583203694812	-0.249127089897359	0.987104034797326	-0.252381796766245	0.800745968913441	NA
CCDC165	8.57624188640198	-1.34493862261819	0.539620207001293	-2.49238002055576	0.0126890192542625	0.0470072509777204
CCDC167	30.2365209485267	0.949195198751357	0.372049976770469	2.5512572450366	0.0107335068934634	0.0418789230529145
CCDC18	3.45462811935926	0.863282538505215	0.775313374416928	1.11346271970923	0.265509750955218	0.426428624871986
CCDC22	15.7814964222111	-0.207150894007628	0.45624701969346	-0.454032322549323	0.649805562763716	0.772421428919085
CCDC23	4.74180765316686	1.17408259428991	0.658423301073589	1.78317291076352	0.0745581606916038	0.173809905184799
CCDC24	3.56424319167306	1.52079033030878	0.776755283577574	1.95787574601917	0.0502445945202795	0.130628522271635
CCDC25	48.5420356620068	0.640331630778027	0.341269138293519	1.87632445752329	0.0606107406405704	0.14937633045825
CCDC28A	6.38256003164987	0.498726685709391	0.575129681913742	0.867155184983462	0.385856987297872	0.545876734810523
CCDC34	16.1788396112033	1.20694241192697	0.440878753410916	2.7375835251513	0.00618924010132901	0.0276070963201655
CCDC41	3.06323704229467	0.0317176140648788	0.845877349830885	0.0374967057236136	0.97008896675313	0.983281453582905
CCDC42B	7.22339351818723	0.140569214992057	0.540819958505078	0.259918689725534	0.794926494300598	0.875153944836449
CCDC43	17.1317742306951	0.761397395686166	0.413541825901698	1.84116175921503	0.0655978574447855	0.158630824301888
CCDC47	94.3337375876731	-0.824150967537544	0.239779962505345	-3.43711358916896	0.000587948977669224	0.00470983710639732
CCDC50	12.3169289431751	-0.0307596464179388	0.4359878856443	-0.0705516080394811	0.943754625572114	0.967920875128306
CCDC51	26.5035969033577	0.516387620034291	0.3274857271326	1.57682481174272	0.114835840876056	0.236896601791599
CCDC53	32.8060057126796	1.51700120950518	0.352505476457637	4.30348267138903	1.68134004207267e-05	0.000322170384105323
CCDC56	133.49681437449	1.18420057948745	0.230317676464096	5.1415965881023	2.72413544897091e-07	1.21356211266814e-05
CCDC57	1.96272244103138	0.506600035098913	0.955321663791518	0.530292627394525	0.595909057580993	NA
CCDC58	16.9046094122552	1.70031703487375	0.495176037876477	3.43376275266756	0.000595264959766771	0.00474043585341251
CCDC59	17.5201714913973	0.855231978112291	0.400882380892047	2.13337382453482	0.0328940725423619	0.096390679406677
CCDC6	21.5468135669203	0.703955657217948	0.364263093796836	1.9325472967365	0.0532919902506925	0.135989786886449
CCDC61	2.45948984101961	0.180345109330705	0.902423082220833	0.199845408305472	0.841601486895794	0.904873828851306
CCDC64	2.73272611862596	-0.193110218574721	0.840113661148338	-0.229862014516895	0.818198994026199	0.888776703830032
CCDC66	2.52630658054074	1.52089752653822	0.919876531524351	1.65337137584965	0.0982553047186131	0.212056317910694
CCDC68	3.2556987061996	0.516118415253265	0.806867931015775	0.639656622123422	0.522395862292765	0.669839144290383
CCDC69	1.75327999521635	-2.32211977364493	1.27082474128678	-1.82725414308006	0.0676615665723254	NA
CCDC72	126.599954289376	1.64773338338337	0.384826413535731	4.28175750267303	1.854229880978e-05	0.000349588555060102
CCDC73	34.2228470915748	1.18279298099184	0.301956572693862	3.91709632428172	8.96219451038504e-05	0.00115534614945843
CCDC74A	6.90958161445227	0.0273204969874192	0.592840163834349	0.0460840858195517	0.963243230208001	0.979158059995824
CCDC74B	2.56976003377687	1.1611838175579	0.865793008742987	1.34117948035152	0.179862186901517	0.325126941260237
CCDC75	1.77798482087213	-0.75315228192746	1.06170898393096	-0.709377327804955	0.478090353357813	NA
CCDC76	2.36083489501608	0.321661393854808	0.898414307855961	0.358032358837253	0.720319097682959	0.823262125694619
CCDC77	6.16504936290435	-0.971332454783429	0.604590157551288	-1.6065965392449	0.108142902185774	0.227898754745988
CCDC80	8.08262505073969	-0.0273651945918523	0.509554762205594	-0.0537041288229802	0.957170893226244	0.975841086392689
CCDC82	4.02372206401593	-0.778002487496402	0.72776378902674	-1.06903159957553	0.285055430830786	0.445736854074561
CCDC84	31.9260211909431	1.3939117693908	0.406145968315241	3.43204630387684	0.000599045269703347	0.00475900674005112
CCDC85B	31.1898096824931	0.828650512039711	0.355625442985504	2.33012156015364	0.019799727212851	0.066237490466819
CCDC85C	12.9212683601564	-0.55329331871292	0.428876896629636	-1.29009821480481	0.197016559638074	0.346683472776464
CCDC86	41.2102635442533	-0.301200507980026	0.297122008021121	-1.01372668415264	0.310713187589232	0.471847775123065
CCDC88A	12.6186125964895	0.073488628342455	0.473062152437446	0.15534666631817	0.876548027727314	0.928311545159707
CCDC88B	5.82156036647659	0.689563473183385	0.676823841760925	1.01882266941028	0.308287161416572	0.468937595481366
CCDC9	5.5989281107455	-1.08333669614666	0.669028152739096	-1.61926922164834	0.105389349921543	0.223703409021241
CCDC90A	19.1249806753597	0.276981424683716	0.350766240212467	0.789646758809919	0.429734092635309	0.587407114195183
CCDC90B	28.6571690065124	0.509677853536771	0.381399851989169	1.33633469147556	0.181439902257521	0.327256551259053
CCDC91	14.4888560685933	0.291718423984236	0.402355771662138	0.725026070283874	0.468436036918611	0.623361189537017
CCDC92	10.781083743172	-0.74794852679652	0.487066248825486	-1.53561969978443	0.1246316797473	0.250879175361677
CCDC93	5.32267879864945	0.142664755048716	0.612055098547128	0.23309135956447	0.815690464205297	0.887383814639828
CCDC94	6.61639490418318	0.720034590641999	0.578981906678963	1.24362192036728	0.213638744679988	0.36724159334603
CCDC97	11.7346934831717	-0.10363289960669	0.440397313873244	-0.235316829467579	0.813962833804467	0.886417699773859
CCDC99	20.8652429107411	-0.845086581501022	0.4085508531415	-2.06849789935044	0.0385932279382328	0.108138880194231
CCHCR1	6.93501330190884	-1.0003152790055	0.589534613950316	-1.69678803472226	0.0897367416949455	0.198708162503195
CCL2	51.7873146289846	3.12836288693945	0.467523283636138	6.69135205974934	2.21117972527904e-11	3.24244938048557e-09
CCL20	2.11364938006029	3.31546638629949	1.31227149707078	2.526509486566	0.0115202277063882	0.0439999273613794
CCL26	3.51212083148494	2.87704585600458	0.959406888842042	2.99877548250361	0.0027106697727317	0.0148903493550995
CCL3	9.97478487139777	6.27478743476987	1.12367934980907	5.58414412068357	2.34853894081311e-08	1.52121927221502e-06
CCL4	16.7950303976482	6.31027700450248	1.07216398626266	5.88555210336693	3.96727374512673e-09	3.27238095320688e-07
CCL5	795.297541157046	7.37365837805044	0.688522301320622	10.7093965785965	9.1959242031611e-27	1.61817612894958e-23
CCM2	20.2762283848459	0.448558643023206	0.389716782335051	1.15098621192445	0.249737907986221	0.409876081535601
CCNA2	31.1899301690486	-0.775001186687711	0.304141046940806	-2.54816373680251	0.0108291630561911	0.0421108460293878
CCNB1	163.762220156211	0.374944099388349	0.228114584825797	1.64366561513233	0.100245292247226	0.215251127831242
CCNB1IP1	8.1853409108197	1.24328632569904	0.535585131701971	2.32136079235089	0.0202673797446029	0.0674444199097761
CCNB2	68.1937901288202	0.661649273801631	0.252180758269967	2.62371038274584	0.00869777097749323	0.0357736914609948
CCNC	25.6950615140648	0.454005218449569	0.410518372925311	1.1059315450716	0.268756149868938	0.430189119211075
CCND1	75.5973035003028	-0.00487740236533782	0.265196013099204	-0.0183916881265982	0.985326383236746	0.992186547850603
CCND3	473.76384015118	-0.127018853229704	0.242881845375719	-0.522965613313816	0.600998183000796	0.733649996083062
CCNDBP1	23.6920414154116	0.982121083374819	0.334038044292457	2.94014738786745	0.00328056157287272	0.0172490881904334
CCNE1	17.2416204892554	-0.0958846865188633	0.385235930972218	-0.248898606827457	0.803439212984025	0.8804865944096
CCNE2	6.6641051244548	-0.0919359707878677	0.65592501980423	-0.140162317356498	0.888531744337411	0.935026229115357
CCNF	13.3606006341176	-1.40173186823979	0.453438086136359	-3.0913412681842	0.00199254483306613	0.01185867437853
CCNG1	32.2746765393964	-0.194832331178294	0.401663177126553	-0.485063959738852	0.627630976269328	0.755332024102538
CCNG2	1.45835550721854	0.637524191164473	1.16724253926996	0.546179709628476	0.584942412160733	NA
CCNH	33.3986818441381	0.682433160049296	0.304901290281644	2.23821014144912	0.0252073546258126	0.0786231167324459
CCNI	33.8970453324758	0.467412618353754	0.342207539103505	1.3658746957424	0.171978296280211	0.31512441029616
CCNJ	1.67279653843787	-0.840077549628498	1.16102224669184	-0.723567142681524	0.469331519476666	NA
CCNJL	6.96611721374853	-0.30688995858161	0.548785906367301	-0.559216180701641	0.57601419153833	0.713128263867458
CCNK	4.51401402679912	0.949011217085597	0.695406348225847	1.36468586964551	0.172351802702421	0.315754005367371
CCNL1	21.539628752661	0.284180782329876	0.396495755336555	0.71673095740623	0.473540120317518	0.62770076463432
CCNL2	13.4096719481638	0.0932622344906245	0.401706353887348	0.232165196263683	0.816409708611795	0.88780036085316
CCNO	2.46676826358404	-0.359734170689631	0.865012022610724	-0.41587187378495	0.677503761790771	0.792146701770427
CCNT1	1.97619840735834	-1.23072871696126	1.07195974686614	-1.14811094405297	0.250922766813163	NA
CCNT2	5.62156910679838	-1.17768597048163	0.632124978136743	-1.86305874821303	0.0624540012258845	0.152990567272132
CCNY	20.731901208701	-0.934820556989655	0.371477793514716	-2.51649108859214	0.011852989760743	0.0447966276064555
CCNYL1	6.5887655232396	0.0286101756860322	0.539435526232903	0.053037247816859	0.957702229998055	0.976100023585237
CCP110	3.36840180443484	-0.777941263310043	0.792811616636796	-0.981243522402164	0.326472666420664	0.487003851061509
CCPG1	3.09108275486352	0.280723472008573	0.792273569969118	0.354326438050326	0.723094256617115	0.825147319540562
CCRN4L	2.1200605192024	0.88407243372381	0.968563844962057	0.912766296535096	0.361365467705772	0.521999809555006
CCS	17.1225251070844	1.42488594705139	0.419889854298931	3.39347553284052	0.000690117231818259	0.00529658617054563
CCT2	234.551233057781	0.250607089435636	0.196091220911628	1.27801279562932	0.201244914621553	0.352245326355166
CCT3	370.155917979158	0.0478229088663291	0.210126270180554	0.227591289871736	0.819963991943765	0.889845536231091
CCT4	327.042216958975	-0.0975532500550226	0.233270892627185	-0.418197268233259	0.6758028929142	0.791034029200458
CCT5	290.195465491037	-0.138587621986829	0.185009684007584	-0.749083069517314	0.453807138790461	0.609734763470309
CCT6A	180.637799179827	-0.372026727265193	0.228804435749408	-1.62595941834207	0.103958288600253	0.221422556191542
CCT6B	2.60998701674092	2.40938180367794	0.997148292876902	2.41627230462037	0.015680329899168	0.0553318593166495
CCT7	390.574076063874	0.279579267800233	0.216013502425365	1.29426755578314	0.195573019086186	0.34489058552062
CCT8	129.548881115287	-0.409911138730357	0.235068542540554	-1.74379410490299	0.0811949988028321	0.185232670129711
CCZ1	15.8198452014254	0.397784951375578	0.389372452927671	1.02160527378004	0.306967760609605	0.467997019363573
CD109	17.4334819038907	-1.35176015283388	0.472145160965343	-2.86301812364249	0.00419626560159213	0.0206065917309813
CD14	2.12601483599553	0.0452858679219062	0.984374940948553	0.046004693982019	0.963306508616012	0.979158059995824
CD151	146.090449129134	0.45433992145888	0.266405720082727	1.70544356674396	0.0881117288313115	0.196303784131882
CD164	57.8035405972898	-0.368317214647692	0.354362316884354	-1.03938030963911	0.298627897866898	0.459139849377998
CD274	4.92636165697427	4.53528148529418	1.14152217601933	3.97301215917629	7.0969424884362e-05	0.000970589621669811
CD276	24.1055478124744	0.0580413306976262	0.345945922070127	0.167775733127042	0.866759714022495	0.921019430419635
CD2AP	10.829000851578	0.409589080526141	0.486872473715601	0.841265634510684	0.400199138186042	0.558237878315263
CD2BP2	20.169321985032	0.113056006933992	0.369566270863926	0.305915382022564	0.759669073907233	0.850268852148052
CD320	37.2340707534255	1.00589997787934	0.334552632749085	3.00670172466934	0.00264098760806506	0.0146293531825556
CD38	12.6599374555162	3.05740482414279	0.538144088834299	5.68138698831681	1.33606784367644e-08	9.10077696357155e-07
CD3EAP	23.5112955268639	0.0591485509519835	0.353697777685441	0.167229071494441	0.867189810750102	0.921351688454997
CD40	7.12442103739164	2.19125704692092	0.625933427141473	3.50078291381242	0.000463893558030185	0.00393396641420296
CD44	118.310190412458	0.118539720662946	0.257287062234636	0.46072942663103	0.64499274010356	0.769298842071101
CD46	106.896222069242	-0.138494186439206	0.238503634113439	-0.580679564711933	0.561456436950968	0.700526714881626
CD47	46.5084206620177	0.769762445457488	0.310708891088632	2.47743938952139	0.0132328882227931	0.048578871299113
CD55	31.4457633084945	0.333369031895538	0.299069925655369	1.11468590887234	0.26498504151162	0.425943359004999
CD58	15.0806846902452	0.869445904479989	0.416324066640929	2.0883873264763	0.0367629097772785	0.104693504260793
CD59	96.6308055151076	0.766722969263087	0.230649692891456	3.32418812117781	0.00088676356501575	0.00647815500859715
CD63	403.682959675286	1.68087636083065	0.209854517867843	8.00972205844618	1.14967974085163e-15	3.91558667868113e-13
CD68	20.6246679981952	0.481238059115131	0.375876308521225	1.28030963432737	0.200436260685814	0.351295823426431
CD70	7.82747679709561	2.11394424308152	0.593738947694794	3.56039342086107	0.000370299585418485	0.00333301195468743
CD81	88.4637442150726	0.596744104622353	0.259717134116931	2.29766937268638	0.0215806139874674	0.0703708339534781
CD82	2.94402439791606	1.19384254887183	0.817648743360766	1.46009219553718	0.144264737253778	0.278200382817422
CD83	3.82572304636403	2.02393835371887	0.800122049822334	2.52953703021717	0.0114213121221138	0.0437699504120788
CD9	76.4055172234746	0.943721225834723	0.258033681456832	3.65735674702066	0.000254829594770628	0.00253103561767478
CD97	9.64566039231251	-0.855773178991204	0.493062544998903	-1.73562804084644	0.0826296245429214	0.187571705689687
CD99L2	43.5322318341135	-0.962041475288321	0.317340562757284	-3.03157423976755	0.0024328208669116	0.0137725054760604
CDA	32.1196934514459	1.0452365757078	0.368662711128142	2.83521100495702	0.00457954275786246	0.021947713317073
CDADC1	2.72008652998751	0.960297649159456	0.867873822289189	1.10649454390326	0.26851252428533	0.429929516439872
CDAN1	3.52448825268836	-1.40567726801938	0.801002245969683	-1.75489803566991	0.0792767502391331	0.181996940427216
CDC123	132.415433004347	0.875443115460453	0.223023517197972	3.92533992136509	8.66073496708432e-05	0.00112472373656182
CDC14B	4.04553554705959	-1.32153500411241	0.733478485640907	-1.80173656076315	0.0715868629767946	0.169000984276011
CDC16	22.8457529014419	-0.181202372931841	0.349204320536051	-0.51890071879318	0.603829976506291	0.736425654609382
CDC20	81.3599094124766	0.50557644109346	0.300134143974055	1.68450158452203	0.0920847734937924	0.202548133030721
CDC23	28.5374955674808	-0.889876661986106	0.368866477922558	-2.41246281580766	0.0158451536125081	0.055782971604155
CDC25A	3.15916472116316	-1.42138276562334	0.833058847005494	-1.70622132005756	0.0879668806846483	0.196063822307054
CDC25B	43.6214130980718	0.137048162267151	0.276032875872974	0.496492172657789	0.619547208461719	0.749650035468422
CDC25C	8.25721899545027	0.305046016526939	0.504435881083343	0.604727038591728	0.545360379392708	0.687922583732798
CDC26	11.7087033268907	1.27866414793024	0.468951117610898	2.72664697856884	0.00639814504764101	0.0282905207857549
CDC27	55.2625032748764	0.253853823042559	0.267752830688842	0.948090156094615	0.343083559187386	0.503793632531352
CDC34	38.0253202846568	0.668533643025259	0.313350814081523	2.13349898255356	0.0328838150305739	0.0963873734294277
CDC37	51.6004884348013	0.283061155169609	0.29412008681981	0.962399944288825	0.335848741652673	0.496623391368197
CDC37L1	29.0212058892613	3.71302819766406	0.466328886314975	7.96225219287863	1.68935709515873e-15	5.57382256583933e-13
CDC40	3.43843904852415	0.242674556064754	0.762368121736055	0.318316767380223	0.75024466675022	0.843996918170083
CDC42	45.191310604639	0.976897120051623	0.326403652204148	2.99291111926844	0.00276330211055416	0.0151165511312077
CDC42BPA	10.1245200958758	-0.546500568645438	0.471420271801845	-1.15926403961506	0.246348574970448	0.406271205019993
CDC42BPB	9.17517085300307	-0.208422207554503	0.475155105327932	-0.438640362310028	0.660922146103415	0.779405341065548
CDC42EP1	5.29132289163577	-1.05636227005069	0.634107248294688	-1.66590473912982	0.0957323895640677	0.208064592877365
CDC42EP2	5.83087865068806	-0.676333839059395	0.59349270432659	-1.13958239777657	0.254460322132606	0.414336922401339
CDC42EP3	21.4458162183682	1.12986903396769	0.404870235238667	2.79069424133302	0.00525951311120255	0.0243445591530366
CDC42EP4	26.8486752433283	-0.0425061364798837	0.342917499556738	-0.123954410418914	0.901351371807899	0.942597839099425
CDC42SE1	12.1998653298205	0.515010882489207	0.451488963414198	1.14069428983302	0.253997163627165	0.413779054710015
CDC42SE2	30.2264821002805	-0.492277993029482	0.380813316397897	-1.29270162526333	0.19611427544671	0.345614174622995
CDC45	23.195461420203	-0.475348327406389	0.358779044651326	-1.32490549404397	0.185202498409113	0.332197994971269
CDC5L	18.1667978250232	0.020540571953813	0.37529044660913	0.0547324669183659	0.956351603260257	0.975476787481576
CDC6	52.2517863220446	-1.03432889855957	0.35323663546671	-2.9281472947815	0.00340988464107329	0.0177435002663636
CDC7	5.78504101751123	-1.1017706861124	0.632032181118167	-1.74321928380797	0.081295318266645	0.185300415945157
CDC73	28.3992445842186	-0.0788230022623963	0.324621504409596	-0.242815097557247	0.80814863937242	0.882879013937429
CDCA2	25.1811270461647	-0.35021746770577	0.343260770180594	-1.02026650910769	0.307602082275188	0.468232812090749
CDCA3	36.1431660444567	0.880781855558276	0.346612263855659	2.54111567132854	0.0110499355707299	0.0427815253963206
CDCA4	16.8891268601236	-0.419996417971012	0.387503970233748	-1.08385061891795	0.278431037365556	0.43897191593772
CDCA5	24.6390300210666	-0.382545221823071	0.390977563183027	-0.978432671963816	0.327860375676834	0.488574431389699
CDCA7	18.3507256119868	-1.04352079806875	0.409421304992994	-2.54877014298658	0.0108103525248265	0.0420699233162987
CDCA7L	5.40398356059231	-0.716239980561525	0.627055901483813	-1.14222668005623	0.253359808697131	0.41341288467121
CDCA8	21.7032215863327	-0.351511976357569	0.336733337604085	-1.04388825549213	0.296537092541709	0.456923325022674
CDCP1	3.12215914310534	-1.12859212623127	0.824044910542701	-1.36957599251235	0.170819298009301	0.313708496848529
CDH1	29.4240367466312	-2.21286895068459	0.381413960112913	-5.80175133083617	6.56258374239911e-09	5.09468817295955e-07
CDH16	1.38004401497248	-0.0362787965784127	1.28344737569584	-0.0282666802437018	0.97744945528884	NA
CDH17	11.9424076034091	-0.497955467265889	0.439671450850024	-1.13256265855603	0.257397957376204	0.417772118982008
CDH2	16.0860015218779	-1.23073690447043	0.441515684320957	-2.78752703058166	0.00531120231839678	0.0245300411538203
CDH23	2.8646320421039	-0.527198241334843	0.822926027405062	-0.640638676841053	0.521757464783581	0.669264404469087
CDH24	2.99648952434647	-1.27533488520019	0.872983828754163	-1.46089176361975	0.144045147302052	0.277827669933332
CDH4	6.02085278346356	-1.95879623937197	0.684132629427067	-2.86318201342389	0.00419409559155814	0.0206065917309813
CDIPT	59.1146503364219	1.04150757933338	0.293692354453484	3.54625363425433	0.000390749921131725	0.00345153841313421
CDK1	63.9845787622252	0.240096553369602	0.247779835286923	0.968991496388621	0.332549431976964	0.493141590421946
CDK10	13.2154991331292	0.291569807055024	0.468642875727378	0.622157771207937	0.533838130527443	0.67923149941055
CDK11A	4.11479652810935	1.14018195626778	0.765881286698312	1.48871891253939	0.136561402648184	0.267340386286788
CDK11B	3.79412735987409	0.941080358686136	0.75013958915783	1.25454031794625	0.209645680797736	0.362502308853995
CDK12	3.73414869344789	0.147640375623041	0.701703230048841	0.210402873039026	0.833353250482064	0.899570560022364
CDK13	5.51105333881946	-0.941906429445981	0.64847001897568	-1.45250574719524	0.146361032316792	0.280819245036654
CDK16	55.0596008946056	-0.473685570099932	0.281781502696877	-1.68103855493131	0.0927554259796975	0.203472218469488
CDK17	5.85512436245119	-0.75672627687853	0.62023422281984	-1.22006533828163	0.222440107034369	0.378427755409099
CDK19	1.76332509806809	-0.596404747947246	1.03686125612509	-0.575202076868126	0.565154638345285	NA
CDK2	18.188182854771	-0.707056266544665	0.366925755837395	-1.92697365964683	0.0539829126530533	0.137305915952296
CDK20	3.23328352263425	-0.340810705943654	0.814035612751741	-0.418668054081305	0.675458745873709	0.790894248523303
CDK2AP1	113.060231437235	0.720602120620504	0.224519781323106	3.20952620020366	0.00132953929033861	0.00876781750618055
CDK2AP2	92.2434584140957	0.448572314397184	0.340800849858261	1.31623003458984	0.188096845794906	0.336028172233945
CDK4	116.968500076278	0.595984964351836	0.282605617633366	2.10889284276376	0.0349538321402595	0.100886429671094
CDK5	19.2628288967936	1.14871513802365	0.387525416113666	2.96423173876863	0.00303439681279041	0.0162295651212975
CDK5R1	2.3721513894457	-0.785702571022351	0.898517583957392	-0.874443177352008	0.381876952277709	0.542134847673532
CDK5RAP1	27.308839807854	0.217860357697338	0.330602987195458	0.658978793705016	0.509909386397887	0.659058893079001
CDK5RAP2	18.6909550987816	-0.590768394504485	0.366327855469127	-1.61267669298021	0.10681476670961	0.225932241911581
CDK5RAP3	54.2667905817837	0.399872961743534	0.26129579052105	1.53034597666555	0.125931113517203	0.252244488050584
CDK6	5.79575774575893	-0.529915915262702	0.592010816248937	-0.895111880928668	0.370727283456523	0.531384832439811
CDK7	18.4472711342589	1.30633951067232	0.366022880055548	3.56901052326038	0.000358332033845034	0.0032467397664865
CDK8	2.74010690383409	-0.33072965282783	0.866659452947847	-0.381614314253297	0.702747465149274	0.810974722597665
CDK9	27.6608636928192	0.12432624856514	0.319143934410653	0.389561684118255	0.696860689653597	0.806561626985604
CDKAL1	3.3920022323189	-1.27872248082324	0.796580361810122	-1.60526488239995	0.108435524057111	0.228378668062034
CDKL3	2.47858359741974	0.99755929521864	0.875690195136053	1.13916919563505	0.254632591090882	0.414494433662895
CDKL5	3.68300867727643	-0.696581901390221	0.738843993453825	-0.942799708141303	0.345783361047832	0.505865205357246
CDKN1A	161.36455333113	0.679914231111431	0.224349977677876	3.03059638404626	0.00244071272829992	0.0137900183106757
CDKN1B	2.22302389938823	-2.12378060962326	1.0887594104856	-1.9506427124024	0.0510995625188873	0.132103129548093
CDKN2AIP	3.69809989300273	-1.12808183882413	0.774872366577901	-1.45582922747151	0.145439833937538	0.279547381524218
CDKN2AIPNL	28.3177554408594	0.67635607467571	0.341519213699235	1.98043345014068	0.0476548443971939	0.125910872659052
CDKN2C	48.1607389291248	2.66361222707909	0.379952535892049	7.0103814962716	2.37669172692912e-12	4.1821852088196e-10
CDKN2D	5.04648949977658	0.0461689539799816	0.64798168236601	0.0712503998745805	0.943198470008967	0.967575733225289
CDKN3	92.3763977274298	1.28635496683467	0.296043814696614	4.34515062627783	1.39180126395521e-05	0.00027989786180646
CDR2	9.5756588072555	-0.771847148582604	0.485312584078487	-1.59041239379397	0.111741878480468	0.232604643729648
CDR2L	20.0308995526746	-0.651162029706293	0.391680316949119	-1.66248341192719	0.0964158866383213	0.208940667308579
CDRT1	1.74877564949849	-0.946586347582699	1.06951788363199	-0.885058924277331	0.376124851803183	NA
CDS1	1.33028882622723	0.25385119110698	1.16190368993478	0.218478685717256	0.827056163540382	NA
CDS2	45.0581543121935	0.61685896182206	0.279146227191266	2.20980583556087	0.0271186405610324	0.0830872336167673
CDT1	12.493662314017	-0.698919511053688	0.498052404671322	-1.40330516326876	0.160525859189772	0.299705043558905
CDV3	21.3126045494124	-0.249203647432634	0.353427657272535	-0.705105110776514	0.480744826244848	0.633539783004381
CDYL	7.25172963370406	-1.82876574385633	0.606738963436139	-3.01408983774423	0.00257751469488895	0.0143628330939057
CEACAM1	11.7765997730865	3.75951359560209	0.649697505266004	5.78655999927665	7.18424335924661e-09	5.41794581335184e-07
CEBPA	7.92690002810384	-0.320626798690612	0.531838477449963	-0.602864990566196	0.546598507580193	0.688744127345945
CEBPB	22.8585780014463	1.10799628835309	0.385276877029553	2.87584424192709	0.00402948495837608	0.0200581339889366
CEBPD	18.7942399215014	0.661999366861394	0.375775645569895	1.76168779074923	0.078122061808197	0.179972229668545
CEBPG	53.878624100463	-0.00878037417978941	0.288370797544105	-0.0304482085376433	0.97570959780696	0.986737733107843
CEBPZ	51.746388403678	-0.153071625466411	0.301007672597435	-0.508530643573089	0.611081254471348	0.742182892523696
CECR5	30.7691749400885	0.28726025493924	0.34268020885896	0.838275008340124	0.40187626857007	0.559911539134706
CECR7	1.75790303501024	1.73634858190009	1.151274007985	1.50819750107892	0.131503986679171	NA
CELF1	29.9426051258664	-0.911469909505082	0.330550893166162	-2.75742685422696	0.00582582458049547	0.0262859213337056
CELSR1	11.1852888707264	-2.78820312152109	0.587304149434687	-4.74746027966071	2.05986825868138e-06	6.04113585421056e-05
CELSR2	3.60174411339322	-3.53003764248637	1.12579525457016	-3.13559470796861	0.00171506041177274	0.0105830554222657
CELSR3	1.25935749499218	-0.191411576660251	1.20060029176748	-0.159429893506408	0.873330188497033	NA
CENPA	13.9886003911103	-0.037896633092566	0.399399596631575	-0.0948840044210752	0.924406961814771	0.956089531449939
CENPB	6.52160309024923	0.177950968625181	0.593070215154736	0.300050422492979	0.76413869486411	0.853732946071458
CENPBD1	6.21557184449045	-0.618967738292957	0.631018516630602	-0.980902654961709	0.326640748110214	0.487169518088379
CENPC1	1.81279611646595	-0.737813635584756	1.02354159241721	-0.720843824081758	0.471005608799337	NA
CENPE	3.50075608665254	-1.97978979072149	0.865578907246267	-2.28724357091828	0.0221816101409256	0.0717284655031829
CENPF	18.0733169313543	-0.72581539848788	0.395628150353009	-1.83458987395172	0.0665664801668258	0.160385417070138
CENPH	12.7150416015503	0.196696320038261	0.434222173576694	0.452985434663713	0.650559229731521	0.772882226567503
CENPI	3.79444101018969	-0.698234677022115	0.759358896822304	-0.919505493310244	0.357831233657545	0.51838394140455
CENPJ	5.37525986927357	-0.606665094767614	0.605762624073477	-1.0014898091402	0.316590064530207	0.477644741541858
CENPK	19.8150261791144	0.388905458433641	0.38109138062196	1.02050447270397	0.307489269106311	0.468232812090749
CENPL	3.11418134801036	-0.779352913195264	0.793769332714621	-0.981838024064177	0.32617965223771	0.48698736280374
CENPM	30.5542920691459	0.713745937981849	0.392701302554495	1.81752882748028	0.0691361783788766	0.164697601833073
CENPN	44.5026470621562	0.130122839954836	0.276201077183234	0.471116337712583	0.63755765872277	0.763116805255281
CENPO	32.5702609576582	0.170637488285739	0.32325940659722	0.527865499977091	0.59759269160726	0.730506383928383
CENPP	8.86085063385248	0.53178739274	0.484882598999942	1.09673433081904	0.272757544336684	0.434216201784864
CENPQ	4.99336497848519	0.0077810151538823	0.619674405478417	0.0125566185808094	0.989981531165617	0.994219062688727
CENPT	13.3944994884676	-0.0528435047612034	0.421728615799507	-0.125302155892418	0.900284345481662	0.94176182696873
CENPV	67.3140714523749	0.419789340420912	0.279120627466312	1.50397104016104	0.132588823583004	0.262246684036973
CENPW	15.8888507460161	1.41022425416884	0.462786570474663	3.04724541319862	0.00230949069147777	0.0132808293685307
CEP104	11.2739397128141	-0.193208617762645	0.499081195510184	-0.38712862656574	0.698660985798903	0.807936767586508
CEP112	4.46851861074644	-0.424913323699882	0.701683259726989	-0.60556286302912	0.544805069117994	0.687468856190724
CEP120	4.50353574914849	-3.32921030991978	0.985997830940406	-3.37648847233722	0.000734174484749922	0.00555656932615747
CEP128	2.43468459098868	-1.37546586710649	0.942298088753444	-1.45969293955173	0.144374483218042	0.278313845211642
CEP135	2.75606737123789	-0.761420541671755	0.910982803772758	-0.835823177472062	0.403254385493334	0.561535188873467
CEP152	2.73513321100216	-1.1366444950676	0.887057342468513	-1.28136529697678	0.200065387449609	0.350862709153467
CEP164	2.06035691049458	-0.0741234881509597	0.944566638095218	-0.078473540310967	0.937451377075495	0.964491486958008
CEP170	7.08476553439836	-0.609602239261767	0.542136929039279	-1.12444330317443	0.260825010259935	0.421170053412067
CEP19	1.58542607522652	-0.924190971753103	1.15340124109097	-0.801274473121719	0.422972765476028	NA
CEP192	3.17309364812649	-1.4946843064531	0.890409045793772	-1.67864905855784	0.0932204594460185	0.204195354944204
CEP250	5.07363023759192	-1.77850947047155	0.696740458929348	-2.55261402962663	0.0106917904979621	0.0417779141663522
CEP290	4.11177878417753	1.24967530491974	0.697457322489407	1.79175881394337	0.0731716088464415	0.171410216596567
CEP350	9.23858716420794	-0.622292624212573	0.537187880455345	-1.15842640322617	0.24669006949202	0.406643833520178
CEP44	3.64797926657241	-0.77046207164424	0.75442724176639	-1.02125430921649	0.307133967692449	0.467997019363573
CEP55	39.7738838033301	-0.514586407442699	0.330157931115517	-1.5586068331118	0.119089464764092	0.243200496901214
CEP57	8.935232066588	0.271155864613803	0.504801137103733	0.537153830852173	0.591161359626318	0.725163429177956
CEP57L1	3.2283324127569	-0.129071464274022	0.76022975176299	-0.16977954884652	0.86518351106794	0.919986204844174
CEP63	9.52761306118992	-0.158129421048902	0.480517575897677	-0.32908145087824	0.742094124182648	0.838598925732677
CEP68	10.3792951055418	-1.39825780994022	0.5009802798173	-2.79104361243549	0.00525383925673818	0.024339637943239
CEP70	6.6717954398192	-0.122930134396806	0.53721566827106	-0.228828274485061	0.819002389920162	0.889154471236716
CEP72	3.70686244846697	-0.785936152347092	0.827724583823877	-0.94951408681891	0.342359210891622	0.503177494001646
CEP76	4.46691918017496	-0.970441300715198	0.680754438496566	-1.42553797057629	0.154001752262112	0.291441208170529
CEP78	8.52105593001271	-0.827942886655378	0.513765081052878	-1.61152035665531	0.107066353961401	0.226235778359174
CEP85	7.30131707920691	-1.20150355569589	0.597499378088541	-2.01088670508681	0.0443374249557925	0.119691775168309
CEP89	12.2134261368345	0.189742313538319	0.424925221346134	0.446531069483775	0.65521367481082	0.776141139756832
CEP95	5.16761958093009	-0.583148509257962	0.627983211847759	-0.928605252904967	0.353093698592739	0.513140161010618
CEP97	1.42933393621842	-1.21526704503738	1.19133686522078	-1.0200868289358	0.307687282738949	NA
CEPT1	6.22423209914996	0.389525154824751	0.566013109627646	0.688191047520086	0.491332480827698	0.643209960642138
CERCAM	19.3348205766739	0.0317838472762937	0.360122094814662	0.0882585315756627	0.929671197296076	0.959108374192575
CERK	8.5066227060887	-2.24382722601152	0.625028156454988	-3.58996183266043	0.000330726383844355	0.00306030601282095
CERS2	98.4014503653805	-0.0687810223159123	0.231292025844702	-0.297377404451005	0.766178392464986	0.854745505879683
CERS4	1.23879007127714	1.17490428837056	1.21229704046856	0.96915545377926	0.332467633098883	NA
CERS5	20.2004241805059	0.30811492030261	0.377033426735976	0.817208497851232	0.413809287042089	0.572178042454027
CERS6	14.0175518935539	-0.416023880366117	0.420149166537082	-0.990181377235696	0.322085473288597	0.483552771271869
CES1	5.84916297961003	1.25839673753312	0.604514191113636	2.08166616438715	0.0373729732660924	0.105784768892605
CES2	21.2545427538484	-0.318737917199901	0.39337511945673	-0.810264557758746	0.417788140692846	0.576076047914899
CES3	1.92443265963513	-0.501119842075773	1.0504835038527	-0.477037326371993	0.6333355422684	NA
CETN2	73.5591882062074	0.829568835968779	0.288731596218589	2.87314878881748	0.00406402665998813	0.020135144756525
CETN3	8.83155977031807	1.19559148944176	0.566454457970522	2.11065774594712	0.0348017403361125	0.100474917820256
CFB	35.5506961570855	5.2855347176368	0.593455738958779	8.90636718234506	5.27320728264398e-19	2.42063141261544e-16
CFD	11.0057253646808	1.32071888638317	0.481833980076107	2.74102479483608	0.00612478853753796	0.0274006429573414
CFDP1	21.1841965891063	0.410986464626746	0.372292704258022	1.10393370572717	0.269621896401838	0.430791159535503
CFH	7.50165120992517	0.242143144510212	0.522387087160623	0.463532025315469	0.642983064989163	0.767248553362973
CFL1	839.951371377691	0.866050596350433	0.286266638751725	3.02532841453994	0.00248363282716938	0.0139628303457158
CFL2	63.3200720385418	0.00460977364803653	0.269507738139418	0.0171044203771688	0.986353312478024	0.992936524899216
CFLAR	47.7569680931999	1.39840421622548	0.28584778775852	4.89212887457022	9.97510902252785e-07	3.47581521649667e-05
CFLAR-AS1	16.5673825853563	1.26189170038918	0.387736856728482	3.25450541647331	0.00113589994030034	0.00781801275729529
CGGBP1	27.8114998621853	-0.51073647003202	0.337972621612908	-1.51117705213704	0.130743347427423	0.259862248143587
CGN	1.46174816957981	-1.48333289941483	1.38292157347157	-1.07260811304809	0.283446983088471	NA
CGREF1	14.8065729138817	0.205721263101424	0.421834322145724	0.487682609738801	0.625774671439751	0.754215637107408
CGRRF1	9.34966575308822	0.163550950644219	0.481804130163962	0.339455269070777	0.734266788774488	0.832747683198451
CH25H	4.94913076272721	5.28655028025089	1.15244811700499	4.5872349498819	4.49155112936731e-06	0.000111318771886995
CHAC1	3.70613980599005	0.473969069878933	0.76291585688259	0.621259953641094	0.534428598008916	0.679655159934731
CHAC2	6.81240613774266	-0.387788210906321	0.550733964847268	-0.704129826120066	0.48135192721655	0.634075314728925
CHADL	1.56311313583005	-2.18309794594392	1.32147331218203	-1.65201818744199	0.0985308432914459	NA
CHAF1A	12.2063042738184	-0.951896805727067	0.455818646495654	-2.08832353183722	0.0367686601438738	0.104693504260793
CHAF1B	12.8343258059589	-0.13628236237759	0.455556633108538	-0.299155697608118	0.764821250403403	0.854133992147147
CHCHD1	42.1205014256997	1.21149102211647	0.31346111820651	3.86488451597473	0.000111141772851177	0.00136129331526998
CHCHD10	6.63719725808816	0.832185655803077	0.701147008996924	1.18689182885287	0.235270290802527	0.393269210027577
CHCHD2	265.215261261371	0.927509073788839	0.338769929664778	2.73787308899179	0.00618379342093592	0.0275944593990877
CHCHD3	51.2755169287797	0.356316512125041	0.255152437100454	1.39648484715339	0.162568540508291	0.302289300931056
CHCHD4	29.519767159081	0.485654767011118	0.312362548671429	1.55477911509159	0.11999868477024	0.244530049271806
CHCHD5	34.6234677257474	0.912904759188093	0.436573943069725	2.09106561140387	0.0365221828492292	0.104178529776094
CHCHD6	17.1883215979834	1.44324049047341	0.419276309933167	3.44221807023503	0.000576964930424355	0.00463423755845649
CHCHD7	11.6757914557183	0.518952926192203	0.450356229079129	1.15231652785915	0.249191027674227	0.409296650619864
CHCHD8	74.3578131514871	1.03404134919985	0.301127786564456	3.43389549332907	0.000594973538456277	0.00474043585341251
CHD1	8.24627051509833	-1.68553799139255	0.577712421958459	-2.91760732040093	0.00352728243036714	0.0181863701611145
CHD1L	29.3654179731008	-0.385880162276009	0.322022166858371	-1.19830310453666	0.230799038433639	0.38826900060267
CHD2	14.285304523053	-0.0359623016013295	0.424758374331083	-0.084665315093466	0.932527471468825	0.960582346370467
CHD3	9.79086714013875	-0.0511160475036302	0.495036375501401	-0.103257154490631	0.917758879555366	0.951847072760442
CHD4	14.9769898094765	-0.883985199565175	0.400576674805766	-2.20678151066536	0.0273293273929233	0.0836114281699461
CHD6	6.50688701929751	0.0305955038151841	0.554157356125551	0.0552108592929195	0.955970477668103	0.975446951721608
CHD7	6.17081327921966	0.517088808818218	0.586118449285828	0.882225784648612	0.377654720901225	0.537951920844322
CHD8	9.33207253686091	0.156594276160061	0.5077290062736	0.308420976988022	0.757762022119885	0.848854263081353
CHD9	11.6524916496782	-0.291978741203989	0.44099781264004	-0.662086597337193	0.507915724796557	0.657419912026732
CHDH	1.91209179482257	-1.31878980888128	1.1365651395047	-1.16032927902047	0.245914768130892	NA
CHEK1	8.81869978117311	-0.369600978373805	0.493614674549903	-0.74876416247313	0.453999363493677	0.609886496793202
CHEK2	13.8841198309418	2.30152331916955	0.481429400401287	4.78060400393319	1.74769315380194e-06	5.33298968723724e-05
[truncated: 9,693 more rows]
