# Supplementary material for: Library-based analysis reveals segment and length dependent characteristics of defective influenza genomes
Source: PLoS Pathog. 2021 Dec 9;17(12):e1010125. doi: 10.1371/journal.ppat.1010125 (PMC8691639; doi:10.1371/journal.ppat.1010125)
Supplement: S4 File — (FA) [file ppat.1010125.s004.fa]

>HA_vRNA
AGTAGAAACAAGGGTGTTTTTCCTTATATTTCTGAAATCCTAATCTCAGATGCATATTCTGCACTGCAAAGACCCATTAGAACACATCCAGAAACTGATTGCCCCCAGGGAGACCAAAAGCACCAGTGAACTGGCGACAGTTGAGTAGATCGCCAGAATCTGATACACCCCCATTGATTCCAATTTCACTCCATCTATCTTTTCCCTGTTCAACTTTGATTCTTCTGAATATTTTGGATAATCATAAGTCCCATTTCTTACACTTTCCATGCATTCATTGTCACACTTGTGGTAGAACTCAAAACACCCATTTCCGATTTCTTTGGCATTATTCTTTAATTGGCTTTTTACTTTCTCGTACAGATTCTTCACATTTAAGTCATGGAAATCCAAAGTCCTTTCATTTTCCAGTAGAACTAACAATTCTGCATTATATGTCCAAATGTCCAGAAACCCATCATCAACTTTTTTATTTAAATTTTCCATCCTTTTTTCTAAGTTGTTGAATTCTTTACCCACAGCTGTGAATTGAGTGTTCATTTTCTCGATAACAGAGTTCACCTTGTTTGTAATCCCGTTAATGGCATTTTGTGTGCTTTTTTGATCCGCTGCATAGCCTGATCCCTGTTCATTCTGATGATGATAACCATACCATCCATCTATCATTCCAGTCCATCCCCCCTCAATAAAACCAGCAATGGCTCCAAATAGACCTCTGTATTGAATGGATGGGATGTTTCTTAGTCCTGTAACCATCCTCAATTTGGTACTCCTGACATATTTTGGGCACTCTCCTATTGTGACTGGGTGTATATTCTGGAAAGGGAGATTGCTGTTTATAGCTCCCTGGGGTGTTTGACACTTCGTGTTACACTCATGCATTGACGCGTTTGAGGTGATGATGCCGGACTCAAACCCTCTACTCAGTGCGAAAGCATACCATGGTGCTATTAGATTACCAGTTGCCTCAAATATTATTGTGTCTCCGGGTTCTAGCAAGGTCCAGTAATAGTTCATCCTCCCATGTTGATCTCTTACTTTGGGCCTTGCAGCTATTTCCGGGGTGAATCTCCTGTTATAATTTGAAGACGCTACAGAGACATAAGCATTTCCATTACTATAGAGACTCTGTTGCTCATCACTGCTAGACGGGTGATGAACACCCCATAGTACAAGGACTTCTTTCCCTTTATTGTTCACATAGGAATTGGTCAGCTTTGGGTATGAATCCCCCTTCTTCGTCAGCCATAGCAAATTTCTGTAAAAACTGCTTTTTCCCCTATGGGAGCATGATACTGTTACTCCGTTGAATGTGTGGTTGGGCCATGAACTTTCCTTGGGAAATATTTCGAATCTTTCTAATGATGATACTGAGCTCAATTGCTCCCTCAGTTCCTCATAGTCGATGAGATCTCCTGGATAACATGCTCCATTCTCAGAGTTTGGTGTTTCTACAATGTAGGACCATGATCTCGCTGGAAGCAGTGAGTCGCATTCTGGATTTCCCAAGAGCCATCCGGTGATGTTACATTTCCCCAATTGTAGTGGGGCTATTCCTTTTAATTTACATAGTTTCCCGTTGTGGCTGTCTTCGAGCAGGTTAACAGAATGTGTCACTGCCACATTCTTCTCGAGTATTGTGTCAACAGTGTCGGTTGAGTTGTTCGCATGGTAGCCTATACATATTGTGTCTGCATCTGTAGCTACAAATGCATATAACAGGACCAGTAGTTTTGCCTTCATTTTGGTTGTTTTTATTTTCCCCTGCTTTTGCTCCCTGAGACCAATA
>M_vRNA
AGTAGAAACAAGGTAGTTTTTTACTCCAGCTCTATGTTGACAAAATGACCATCGTCAACATCCACAGCATTCTGCTGTTCCTTTCGATATTCTTCCCTCATAGACTCTGGCACTCCTTCGGTAGAAGGCCCTCTTTTCAAACCGTATTTAAAGCGACGATAAATGCATTTGAAAAAAAGACGATCAAGAATCCACAATATCAAGTGCAAGATTCCAATGATATTTGCTGCAATGACGAGAGGATCACTTGAATCGTTGCATCTGCACCCCCATTCGTTTCTGATAGGCCTGTAAATTTTCAAGAAGATCATCTTTTAGACCAGCACTGGAGCTAGGATGAGTCCCAACGGTTCTCATCGCCTGCACCATTTGCCTGGCCTGACTAGCAATATCCATGGCCTCTGCTGCTTGCTCACTCGATCCAGCCATTTGCTCCATAGCCTTAGCTGTAGTGCTGGCTAGAACCATTCTGTTCTCATGTCTGATTAGTGGATTGGTTGTTGTCACCATTTGCCTATGAGACCGATGCTGGGAGTCAGCAATCTGTTCACAGGTTGCGCATACCAGGCCAAATGCCACTTCAGTGGTCACAGCCCCCATCCTGTTGTATATGAGGCCCATACAACAGGCAAGTGCACCAGCAGAATAACTGAGTGCTATTTCTTTGGCCCCATGGAATGTTATCTCCCTCTTAAGCTTCCTATACAGTTTAACTGCTTTGTCCATGTTATTTGGATCTCCGTTCCCATTAAGAGCATTTTGGACAAAGCGTCTACGCTGCAGTCCCCGCTCACTGGGCACGGTGAGCGTGAACACAAATCCTAAAATCCCCTTAGTCAGAGGTGACAGGATTGGTCTTGTCTTTAGCCATTCCATGAGAACCTCAAGATCGGTGTTCTTCCCTGCAAAGACATCTTCAAGTCTCTGTGCGATCTCGGCTTTGAGGGGGCCTGACGGGACGATAGAGAGAACGTACGTTTCGACCTCGGTTAGAAGACTCATCTTTCAATATCTACCTGCTTTTGCTCCCTGAGACCAATA
>NA_vRNA
AGTAGAAACAAGGAGTTTTTTGAACAAACTACTTGTCAATGGTGAACGGCAACTCAGCACCGTCTGGCCAAGACCAATCTACAGTATCACTATTCACACCACAAAAAGAAATGATGCTCCCACTAGTCCAGATTGCGTCCTCCTCAGGTAGCCCCCTGATTAATTCAACCCAGAAGCAAGGCCTCATACAGTCTAGCCCTGTTAGCTCAGGATGTTGAACGAAACTTCCGCTGTACCCTGACCGATTAGTTATTGCCACAACATCTTGTCTCATAGAGAACCTACTATCAGTCTCTGTCCATCCATTAGGATCCCAAATCATCTCAAACCCATGTCTGGAACTGTCACTTTTAGTCCTTCCTATCCAAACACCATTGCCATACTTATATGAAAATCCCTTTACTCCGTTTGCTCCATCAGCAGACACTGGGCCACAGCTGCCTGTTCCATCTTTGGGACGCGGGTTGTCACCGAAAACCCCACTGCAGATGTATCCTATTTTATAATCTAGGTTTTGGTCGAAGGACACCCATGGTCGGTTCGAACCGTGCCAATTGTCTCTGCACACACACATCACTTTGCCGGTATCAGGGTAACAGGAACATTCCTCGTAGTGAGAATTAGGTGCATTCAACTCTATCGATTTAGTAACCTTCCCCTTCTCGATCTTGAAAATTTTGTACGAGGCCAGCCCATCACTTGGGCCATCGGTCATTATGGTAAAACATGAACCATTTACACAGGTACATTCAGACTCTTGTGTTCTCAATATATTCTTCCTCCAACTTTTTATGGTTTCAGTTATTATGCGGTTGTATTTTAATACAGCCACTGCTCCATCATCTGGACCAGAAATTCCGATTGTTAGCCAGCCCATTCCATCATGACATGCACTTGCTGACCAAGCAACCGATTCAAACCTTGAATTGTACGGGGACGGAGCTTCACCGACAGGGCAGCTCATTAAGGCCCTATAAGGGCTTCTGTCCTTAAAGGTCCCCCTTGAATGCTTGTCATTCAGTAAGGCGCCTTGAGTCAGAAAAAAGGTCCTGCATTCCAAGTGAGAACATGAAATAAAAGGCTCTCTTATGACAAAAACGTCTCCTTTGGAACCAATTCTTATGCCATTGTCTTTGCTGTGTATAGCCCACCCACGGATGGGACAAAGAGATGAATTGCCGGTTAATATCACTGAAGTTGAGTCCTGCCCAGCAACAACTTTATAGGTAATGCTGCCTTGGTTGCATATTCCAGTATGGTTTTGATTTCCGGTTTGAATTGAATGGCTAATCCATATTGAGATTATATTTCCTATTTGCAATATTAGGCTAATTATTCCGACTACCATACAGATTGACCCAATGGTTATTATTTTCTGGTTTGGATTCATTTAAACTCCTGCTTTCGCTCCCTGAGACCAATA
>NP_vRNA
AGTAGAAACAAGGGTATTTTTCTTTAATTGTCGTACTCCTCTGCATTGTCTCCGAAGAAATAAGATCCTTCATTACTCATGTCAAAGGAGGGCACGATCGGGCTCGTTGCCTTTTCGTCCGAGAGCTCGAAGACTCCCCGCCCCTGGAAAGACACATCTTCTGGTCTTGCACTTTCCATCAGCCTTATGATTTCGGTTCTCATGTCAGATGTTCTCCCCTCTGTATTCCCAGTGAATGCTGCCATAATGGTTGGTCTGTCAAAAGGGAGATTTCTCTGTACTGAGAACGTAGGTTGTATGCTGATTTGGCCCGAGGAAGCCCTCTGTTGATTGGTGTTCCCTCCACTTCTGGTCCTTATGGCCCAGTATCTGCTTCTCAGTTCAAGGGTACTTGATTCCATAGTCTCCATGTTTTCATTGGAAGCAATTTGAACTCCTCTAGTGGAAAGCTTCCCTCTTGGGACCACTTTCGTCCCTCTGATGAAGCTTGATACTCTTAGATCTTCAAATGCAGCAGAATGGCATGCCATCCACACCAGTTGACTCTTGTGTGCTGGATTCTCATTTGGTCTGATTAGGCTGTATACTTGGCTGTTTTGAAGCAGTCTGAAAGGGTCTATTCCGACTAGAGAGTATCCCTCTCTTTCAAAGTCGTATCCACTGGCTACGGCAGATCCATACACACAGGCAGGCAGGCAGGACTTGTGAGCAACTGACCCTCTCAATATGAGTGCAGACCGTGCTAAAAAGATGAGATCTTCGAACTCAGCATTTCCTGGATTCCGGCTCTCTCTCACTTGATCCACCATTGTTCTTTGTGCAGCTGTTTGAAATTTCCCTTTGAGAATGTTGCACATTCTTTCATAAGCAATCCTTGTTCTCCGTCCATTCTCACCCCTCCAGAAGTTCCGATCATTGATCCCACGTTTGATCATTCTGATCAATTCCATCACCATTGTTCCAACTCCTTTGACTGCAGCACCTGCGGCCCCAGACCTCCTAGGGAGGGTTGAACCCTGCATCAGTGAGCACATCCTGGGATCCATTCCTGTGCGAACAAGAGCTCTTGTCCTCTGGTAAGTTGCATCATTCAAATTGGAGTGCCAGATCATCATGTGAGTCAGACCAGCCGTTGCATCGTCACCATTATTAGCTTGGCGCCAGATTCGTCTTATTTCTTCTTTGTCATAAAGGATGAGTTCTCTCCTCCACTTTCCATCTACTCTCCTGTATATAGGTCCTCCAGTTTTCTTAGGATCTTTCCCCGCACTGGGATGTTCTTCTAGATATTTATTCCTCCTCTCGTCAAAAGCAGAGAGCACCATTCTCTCTATTGTTAAGCTGTTCTGAATCAGCCGTCCCTCATAATCACTGAGTTTAAGTTCGGTGCACATTTGGATGTAGAATCGTCCAATTCCATCAATCATTTTTCCGACAGATGCTCTGATTTCAGTGGCATTCTGGCGTTCTCCATCAGTCTCCATCTGTTCGTAAGATCGTTTGGTGCCTTTGGTCGCCATGATTTCGATGTCACTCTGTGAGTGATTATCTACCCTGCTTTTGCTCCCTGAGACCAATA
>NS_vRNA
AGTAGAAACAAGGGTGTTTTTTATTATTAAATAAGCTGAAACGAGAAAGTTCTTATCTCTTGCTCCACTTCAAGCAATAGTTGTAAGGCTTGCATAAATGTTATTTGCTCAAAACTATTCTCTGTTATCTTCAGTCTGTGTCTCACTTCTTCAATCAACCACCTTATTTCTTCAAACTTCTGACCTAATTGTTCCCGCCATTTTCCGTTTCTGTTTTGGAGTGAGTGGAGGTCTCCCATTCTCATTACTGCTTCTCCAAGCGAATCTCTGTAGAGTTTCAGAGACTCGAACTGTGTTATTATTCCATTCAAGTCCTCCGATGAGGACCCCAACTGCATTTTTGACATCCTCATCAGTATGTCCTGGAAGAGAGGGCAGTGGTGAAATTTCGCCAACAATTGTCCCCTCTTCGGTGAAGGCCCTTAGTAATATTAGAGTCTCCAGCCGGTCAAAAATCACACTGAAGTTCGCTTTCAGTATGATGTTCTTATCCATGATCGCCTGGTCCATTCTGATACAAAGAGGGCCTGCCACTTTCTGCTTGGGCATGAGCATGAACCAGTGCCTTGACATTTCCTCAAGAGTCATGTCAGTTAGGTAGCGCGATGCAGGTACAGAGGCCATGGTCATTTTGAGTGCCTCATCAGATTCTTCCTTCAGAATCCGCTCCACTATTTGCTTTCCAGCACGGGTGGCTGTTTCGATGTCCAGACCAAGAGTGCTGCCTCTTCCTCTTAGGGACTTCTGATCTCGGCGAAGCCGATCAAGGAATGGGGCATCACCTAGTTCTTGGTCTGCAACTCTTTTGCGGACATGCCAAAGAAAGCAATCTACCTGAAAGCTTGACACAGTGTTTGGATCCATTATGTCTTTGTCACCCTGCTTTTGCTCCCTGAGACCAATA
>PA_vRNA
AGTAGAAACAAGGTACTTTTTTGGACAGTATGGATAGCAAATAGTAGCATTGCCACAACTATCTCAATGCATGTGTGAGGAAGGAGTTGAACCAAGAAGCATTAAGCAAAACCCAGGGATCATTAATCAGGCACTCCTCAATTGCTTCATATAGCCCCCCAAGATCAAAGGTCCCAGGTTCCAGGTTGTCCCTAAGAGCCTGAACGATAAGAAGCAGTTTTCTTGATTCAGCTGAAAATCCTTCTAGTTGTGGAGATGCATACAAGCTGTTGAATACCGACTTTGCCAATAAAGTTCTGCAGACCTTCCCAATGGAACCTTCCTCCACTCCTTTGGGGGACTCTCCAACGGGCCATGTTTCTGATTTGTTTTCAAAGAACTCTTTGGTCATGTCTTTCTCCTTGACAGAGGACTCAGCTTCAATCATACTCTCGATTTGTTGAAGTGACTGAAGGAGGCAACGCCTCATTTCCATCCCCCATTTCATTTTAATTTTTGAGGTTCCATTTGTCCTCACATACAAGAACATAGGCCTTGACACATGGCCTATGGCACTTCTTAGAAGCATATCTCCTACCTCAAGAACACAGTACTTCTCCCATTTGTGTGGTTCAAGTCTTGGGTCAGTGAGGGAAAACTCCATGCTCACAAAGTTTACCACATCGGTGTCATTCCTTAAGTGGGATCTTCCTTTTATGATGAAACCGTACAAATTGGTCTTTCGCCTTCCCTCCTTAGTTCTACACTTGCTTATCATTGGAATTAATTGGAAATCATCCATTGCTGCACAGGATGCATTAAGCAAGGCAGTATTGATGTACACCCCCTTCATTATGTATTCTGTGGCTCTGCAATGAGACACCTCTGCTGTGAAATAATTCCTTCTCATGCTTGCAATGTGTTCAATTGGAGCCGCATCTTCTCCAATCTCATCGAGCTCTATCCAGCTTGAATCGGTCAGTTCACATGCCTTGTTGAACTCATTCTGAATCCAACTTGCAAGCGACCTCAATTCTGGTTCATCACTATCATATTGCTTCAAATCGCCTACATCTTTACAATCGTCAAAGTCTACCTTTTCTGGTGCCATGTTCTCACCAAGTGCCCACTTTAACTGACTCGTTTTCTTCATATTTTTAGTCCTTGGAATTTTCTCCTCATTCTCAATGTCCTGCAGTTCTGCCAGTACTTGCTTCCATGACAGAAGATAATTTGGATTTATTCCCTTTTCGTGTGGTTTAACAACATTGGGTTCCTTCCATCCAAAGAATGTTCTCATGCATTTGATTGCATCATATAGCGGTATCCCCTCTCCCTCATGACTTGGGTCCTCAATGCTTAATTTTAAGGCATCCATCAGCAGGAATTTGGACCGCTGAGAACAGGGAGGCCCATCCGGAAGTCTAAGTGGTCGTGGTGTTGATTTCAAAAAAGGTTCAATTCTAGCATTTACTTCTTTGGACATTTGAGAAAGCTTGCCCTCAATGTAGCCGTTCGGTTCGAATCCATCCACATAGGCTCTAAATTTTTCAAGGCTGGAGAAGTTTGGCGGGAGACTTTGGTCGGCAAGCTTGCGCATTGTTCCTGTGATTTCAAATCTTTCTTCAATTGTCTCTTCGCCTCTCTCGGACTGACGAAAGGAATCCCAGAGGCCTCTGCTAGCCATTTCTTGTCTTATGGTGAATAGCCTGGTTTTGATCCTAGCCCTGCTTTCTTCATCGAGAGTGTAGTCGGCCTTTGTGGCCATTTCCTCCCCAGTGAATGAGAAAATGTGGATGTGTGTCTTCTCAGATTTAATTTTATTGGCCTTTTCCAGATAGTATATGTGAACTTCTCTCCTTGTTACTCCAATTTCGATGAATCTATTCTTCTTGTAATCATACAAATCTGGTAGAAACTTTGGTTTCTCAGCCCCTGTAGTGTTGCAAATACTGTTTATTACTGTCCAGGCTATTGTGCGATCTCTTCCCTCGATTATTTCAAATCTGTGCTTCAAAAGTGCATTTGGATCGCCAAGTTCTACGACTATTGACTCGCCTTGCTCATCGATGAAGTGAAAATCTGAATACATGAAGCACACTTCCAAGTGAGTGCATATTGCTGCAAATTTGTTTGTTTCGATTTTCAGGTCCTCTCCATACTCTTTCATTGCCTTTTCCGCAAGCTCGACAATCATCGGATTGAAGCATTGTCGCACAAAATCTTCCATTTTGAATCAGTACCTGCTTTCGCTCCCTGAGACCAATA
>PB1_vRNA
AGTAGAAACAAGGCATTTTTTCATGAAGGACAAGCTAAATTCACTATTTTTGCCGTCTGAGCTCTTCAATGGTGGAACAGATCTTCATGATCTCAGTGAACTCCTCTTTCTTTATCCTTCCAGATTCGAAATCAATTCGTGCATCAATTCGGGCTCTGGAAACCATAGCCTCCACCATACTGGATATCCCGACTGGTCTTCTGTATGAACTGCTGGGGAAGAATTTTTCAAATAAGTTGCAGCACTTTTGGTACATTTGTTCATCTTCAAGTATTCCTCTTTGGCTTGTATTCAAGATGGATCGATTTCTTTTGGGGATCCAGGAGTGTGTTGTTGCAACAGCATCATACTCCATGTTTTTGGCTGGACCATGTGCTGGCATTATCACTGCATTGTTCACTGATTCAATGTCTTTATGGTTGACAAATGGGTTCAGTGGGTTGCATAAACGCCCCTGGTAATCCTCATCCATTAATTCCCATTTCAAGCAGACTTCAGGAATGTGGAGATTTCTAATGTTGTATAAATTTGGGCCTCCGTCGGAGACCAGCAGTCCAGCTTTGGAATGGGTTTGCTCCCACAGTTTCTTTATTTCAAATGATCTTCGGGTTTGTATTTGTGTGTCACCTCTATGGCACCGGTACGTGTACCTGTAATCTTTGATGAACAGCTGAAGGGCCATTTGAGCGGTTGCTGGACCAAGATCATTGTTTATCATATTGTTTTTGATGACAGTAACTCCAATACTCATGTCCGCAGACTCGTTGATCCCAGACACCCCAAAGCTGGGAAGCTCCATGCTGAAATTGGCAACAAACCCATAACGATAGAAAAAACTTGTGAATTCAAATGTACCTGTTCTGTTTATGTAAGACTTTTTCTTGCTCATATTAATTCCAAGTAGCTTACAGGTTCGATAAAACCTGTTGACTCCGGCTTGAATCCCTTCATGATTGGGTGCATTCACAATCAGAGCAAAATCATCAGAAGATTGAAGACCATCCCACCAGTAAGTAGTCTTGGTGTGTCTCTTTTGTCCAAGATTCAGGATGGAGACGCCTAATACAGTACTTAACATATTGAACATGCCCATCATCATTCCAGGGCTCAATGATGCAGTCCCATCTATTAAGAGCGGCCGGATTTTTTCAATCTTCTTTCTAGTTGAATCATTGAAGTATTTCAAATCGATGCTTGCTAGCATTTCTGCAGGTATTTGAGTTCTAATTTTCATACTCTTGCTCTCAAACATGTACCCCTTTCCCAGTCTCGCCATTTTGTTTGAGAACATTATTGGAGCAATACTTAGAACATTTCTGAACCATTCGGGCTGATTTCTGGTTATATATGTGATCATGGCCAAAAACATCCGAGGGTTCTGATTTTCGTTCCATTTGGTGTTATCTCCAGTGATGGTGAAAGAAATTTCAGTGTCCTGAGAATTGGTCATCATCTTCCTTACAACATTTGCCAACTTTGCTTTCTTCTCATTGCCTCCAACTGGCAATCCTGATTGTTCAAGTTTCTCACATATACTCCTTGCTAGTGTCTCAACAAAGTATACAAACCCCCTTATTTGCATCCCTGGGGTTGCAATTGCTCTCCGTTTTAGCTTCCCTCTCTCAGCATCTTTGGTCATTGTGTTCAGGGTTAATGCCCTAATTAGATAACTCCTTTTGTTCAATCTCTGCTTCCTTTTACCTATTGTTCTCTGTGTCACCATTTTCTTAGTCATATTGTCTCTCACTCGTCTCTTTCTCTGAAAATGAGTTGTGATCTCCATTTCTTCTTTGTTCATTGACTCCATTACATCCTTAAGGAAGTCTATGAGCCTTCCAGATTCATTGGCCGTGAGGCCATTTGATCTGAACACTTCTATTGTGTTGGCCAATGCTGTTGCAGCAGGCTGGTTCCTATTTAGAGTCCAGTCATAGGTCTGTCGGCCTTGTGTCAGCTTGTCCACTCGTGTTTGCTGAACAACCTCCATCGTTTCAAGACACGAGGTCTCAAAGATACCAGGATGGGATTCCTCAAGGAAGGCCATTGCTTCCAATACACAATCTGTTTGGGCATAACCACTTGGTTCATTGTCTTCTGGCAGTGGCCCATCAATCGGGTTGAGTTGCGGTGCTCCAGTTTCGGTGTTTGTTGTCCATCTTCCCCTTTCTGAGTACTGATGTGTCCTGTTGACAGTATCCATGGTGTATCCTGTTCCTGTCCCATGGCTGTAAGGAGGGTCTCCAGTATAAGGGAAAGTTGTGCTTATAGCATTTTGTGCTGGCACTTTTAAGAAAAGTAAAGTCGGATTGACATCCATTCAAATGGTTTGCCTGCTTTCGCTCCCTGAGACCAATA
>PB2_vRNA
AGTAGAAACAAGGTCGTTTTTAAACTATTCGACACTAATTGATGGCCATCCGAATTCTTTTGGTCGCTGTCTGGCTGTCAGTAAGTATGCTAGAGTTCCGTTTCCGTTTCATTACCAACACCACGTCTCCTTGCCCAATTAGCACATTAGCCTTCTCTCCTTTCGCAAGGTTGCTCAGTTCATTTATGCTTAATGCTGGTCCATATCTCCTGTCTTCTTTGCCCAGAATGAGGAATCCTCTCAGAACTGCGGACTCAACTCCAGCTGTGCCTTCATCTGGGTCTTCAGTTAAAGGGCCAGCATCCTTTCCGAGAACTGTGAGTCTTTTAGTGGTCTTGTTGTAGTTGAATACTGGAGAATTGCCCCTTACAAGTATTCTCATTCCTGATCCCCTCACATTTATAGTCAATGAGGAGAACTGCGTTCTACTTTGCTTTGGTGGAGCGGCTGCGAAGGGAAGAAGTTTTATTATCTGAGCGGTATCAAATGTCCCAAGCACATCCCTCATTTGTTGGAACAGAGTTCTCACAAACCCACTGTATTGGCCTCTAACGGCCTTTGGAACTAAAGACTGAAATGGCTCAAATTCCATTTTATTGTACAGCATTGTAGGATTCTGGGACCACTGAATTTTAACAGTTTCCCAGTTTCTGATGATCCACTGATAGGTATTGACCAACACTGATTCAGGACCATTAATCTCCCACATCATTGACGATGAGTAAGTTATTGTCAGTTTCTCTGTTCCCTGTGTTTCACTGATCTCCTCGGGAGACAGTAGTACATTCCCACGTTGGTCCCTAACTCTCAAAAAACGGTCAATGCTCACCACTATCTTCTCCGCGCTGGAATACTCATCTACCCCCATTTTGCTGATTCTCACTCCTCTCATTGACATCTCGGTGCTTGGAGTCATGTCGGGCAATATCCCGATCATTCCCATCACATTGTCGATGGATTCAATTCCCCAATTTTGAAAGAGCACCTTTGCATCCTTCTGAAAATGTCTCAAAAGTTGGTGCATGGGATTCAATCGCTGATTCGCCCTATTGACGAAATTCAGGTCACCTCTAACTGCTTTTATCATACAATCCTCTTGTGAAAATACCATGGCCACAATTATTGCTTCGGCAATCGACTGTTCGTCTCTCCCACTCACTATCAGCTGAATCAATCTCCTGGTTGCTTTTCTGAGTATAGCTGTTGCTCTTCTCCCAACCATTGTGAACTCTTCATATCCCTCATGCACTCTTATCTTCAATGTCTGAAGATTGCCCGTAAGCACCTCTTCCTCTCTCTTGACTGATGATCCGCTTGTTCTCTTAAATGTGAATCCACCAAAACTGAAGGATGAGCTAATTCTCAGTCCCATTGCAGCCTTGCAAATATCCACGGCTTGCTCTTCTGTTGGGTTCTGCCTAAGGATGTTTACCATCCTTATTCCACCAATCTGCGTGCTGTGGCACATCTCCAATAAAGATGCTAGTGGATCTGCTGATACTGTGGCTCTTCTTACTATGTTTCTAGCAGCAATAATTAAGCTTTGATCAACATCATCATTCCTCGCCTCCCCTCCTGGAGTGTACATCTGTTCCCAGCATGTTCCTTGGGTCAAATGCAACACTTCAATGTACACACTGCTTGTTCCACCAGCCACTGGGAGGAATCTCGTTTTGCGGACCAGTTCTCTCTCCAACATGTATGCCACCATCAGAGGAGAAATTTTGCAACCCTGGAGTTCTTCTTTCTTCTCTTTGGTTGTCGTTAGTTGCGATTCCGATGTTAGTATCCTGGCTCCCACTTCGTTAGGGAAAACAACTTCCATGATTACATCCTGTGCCTCTTTGGCACTGAGATCTGCATGACCAGGATTTATGTCAACTCTTCGACGTATTTTGACTTGGTTTCTAAAATGGACAGGGCCAAAGGTTCCATGTTTTAACCTTTCGACTTTTTCAAAATAAGTTTTGTAGATTTTTGGATAATGAACTGTACTTGTCACTGGTCCATTCCTATTCCACCATGTCACAGCCAGAGGTGATACCATCACTCGGTCTGATCCGGCGTCATTCATTTTACTCCATAAAGTTTGTCCCTGCTCATTTCTCTCAGGAATCATTTCCGTTATCCTCTTGTCTGCTGTAATTGGATATTTCATTGCCATCATCCATTTCATCCTAAGTGCTGGGTTCTTCTCCTGTCTTCCTGATGTGTACTTCTTGATTATGGCCATATGGTCCACGGTGGTTTTTGTGAGTATCTCGCGAGTGCGAGACTGCGACATTAGATTCCTTAGTTCTTTTATTCTTTCCATATTGAATATAATTGACCTGCTTTCGCTCCCTGAGACCAATA
